# Supplementary material for: Shelter in Smoleń III – A unique example of stratified Holocene clastic cave sediments in Central Europe, a lithostratigraphic stratotype and a record of regional paleoecology
Source: PLoS One. 2020 Feb 6;15(2):e0228546. doi: 10.1371/journal.pone.0228546 (PMC7004378; doi:10.1371/journal.pone.0228546)
Supplement: S1 File — (XLSX) [file pone.0228546.s001.xlsx]

## Sheet: samples
zone	sample	layer	depth	square
entrance	P-1	1	to [-230]	D4
entrance	P-2	1	[-230][-240]	D4
entrance	P-4	1	[-240][-245]	D4
entrance	P-7	1	[-250][-255]	D4
entrance	P-11	1	[-260][-265]	D4
entrance	P-13	1	[-270][-275]	D4
entrance	P-14	3	[-280][-285]	D4
entrance	P-15	3	[-290][-295]	D4
entrance	P-16	3	[-300][-310]	D4
entrance	P-19	3	[-310][-315]	D4
entrance	P-20	3	[-320][-325]	D4
entrance	P-21	3	[-330][-335]	D4
entrance	P-87	3a	[-325][-340]	C4
central	P-83	2	[-250][-270]	C6
central	P-84	4	[-270][-280]	C6
central	P-85	5a	[-285][-295]	C6
central	P-41	5a	[-310][-315]	D6/E6
central	P-44	5a	[-315][-320]	E6
central	P-86	burrow in 5a	[-295][-305]	C6
central	P-38	5	[-300][-310]	E5
central	P-46	5	[-320][-325]	E6
central	P-48	5/6	[-325][-330]	E6
central	P-49	6	[-330][-340]	D6
central	P-51	6	[-340][-250]	D6
central	P-52	7	[-340][-350]	D5
central	P-54	7	[-350][-360]	D5
central	P-58	8	[-370][-380]	D5
central	P-60	7	[-380][-390]	D5
central	P-63	7	[-410][-420]	D4
central	P-64	9	[-430][-440]	D4
central	P-66	9	[-440][-450]	D4
central	P-67	9	[-470][-480]	E6
rear	P-72	2	[-280][-290]	C8
rear	P-74	4	[-290][-300]	C8
rear	P-75	4	[-300][-310]	C8
rear	P-77	4	[-310][-320]	C8
rear	P-78	4	[-320][-330]	C8
rear	P-XX	9	[-330][-340]	C8
rear	P-82	10	[-350][-360]	C8
rear	P-80	11	[-340][-350]	C9

## Sheet: grain size coarse and morpholog
sample	Total weigh	Fraction weigh						morphology of fraction >20 mm									including:
		0-2 mm	2-4 mm	4-10 mm	10-20 mm	20-40 mm	40-80 mm	>80 mm	I A	I Ba	I Bb	I C	II A	II Ba	II Bb	II C	without corrosive pits	with corrosive pits
Entrance zone
P-1	3.43	2.74	0.02	0.07	0.27	0.33	0	0	1	0	1	0	2	5	12	4	2	23
P-2	2.67	2.36	0.03	0.06	0.13	0.09	0	0	0	1	1	0	0	2	3	0	2	5
P-4	3.17	2.14	0.03	0.08	0.39	0.53	0	0	0	0	4	0	0	6	4	0	4	10
P-7	3.4	2.49	0.07	0.16	0.33	0.15	0.2	0	0	0	1	1	3	6	0	0	2	9
P-11	3.38	2.64	0.04	0.1	0.24	0.17	0.19	0	0	0	1	1	0	5	3	0	2	8
P-13	3.49	2.29	0.05	0.11	0.19	0.41	0.44	0	2	4	5	1	3	8	3	0	12	14
P-14	3.67	2.71	0.08	0.2	0.41	0.27	0	0	1	4	2	0	6	4	2	0	7	12
P-15	3.68	2.69	0.07	0.15	0.3	0.23	0.24	0	2	1	1	0	5	5	2	0	4	12
P-16	4.28	2.22	0.08	0.19	0.43	0.42	0.94	0	3	4	3	0	14	10	4	0	10	28
P-19	4.3	2.4	0.11	0.23	0.49	0.43	0.64	0	5	7	2	1	6	7	2	0	15	15
P-20	3.87	2.69	0.06	0.14	0.3	0.32	0.36	0	0	3	4	2	1	8	4	0	9	13
P-21	4.59	2.92	0.1	0.19	0.44	0.35	0.59	0	4	8	1	0	1	10	1	0	13	12
P-87	3.5	1.59	0.08	0.2	0.38	0.5	0.75	0	12	12	1	0	4	6	2	0	25	12
Central zone
P-83	2.38	1.77	0.08	0.09	0.16	0.28	0	0	6	3	0	0	1	5	0	0	9	6
P-84	2.48	1.9	0.08	0.09	0.12	0.12	0.17	0	3	4	1	0	1	2	0	0	8	3
P-85	2.11	1.46	0.05	0.07	0.16	0.17	0.2	0	7	7	0	0	0	2	2	0	15	3
P-41	3.85	2.74	0.12	0.22	0.35	0.33	0.09	0	10	4	0	0	7	5	0	0	14	12
P-44	4.4	2.97	0.16	0.28	0.52	0.47	0	0	8	11	3	0	8	6	0	0	22	14
P-38	3.36	2.23	0.09	0.19	0.43	0.22	0.2	0	4	0	2	1	4	5	2	1	7	12
P-46	4.97	2.83	0.15	0.25	0.48	0.73	0	0.53	11	10	3	0	7	6	1	1	24	15
P-48	2.94	2.26	0.1	0.18	0.29	0.11	0	0	3	2	1	1	3	1	1	0	7	5
P-49	3.37	2.63	0.08	0.17	0.21	0.13	0.15	0	5	5	0	0	3	5	0	0	10	8
P-51	3.26	2.47	0.07	0.1	0.17	0.17	0.28	0	3	4	0	0	3	2	0	0	7	5
P-52	4.52	3.49	0.14	0.27	0.43	0.19	0	0	6	2	0	0	5	0	0	0	8	5
P-54	3.68	2.77	0.13	0.21	0.3	0.27	0	0	6	2	0	0	4	1	0	0	8	5
P-58	3.38	2.13	0.08	0.13	0.29	0.47	0.28	0	8	10	1	0	7	4	0	0	19	11
P-60	5.64	2.68	0.13	0.26	0.62	1.33	0.62	0	28	3	0	0	44	4	1	0	31	49
P-63	5.03	3.41	0.04	0.1	0.28	0.5	0.7	0	5	0	0	0	28	1	0	0	5	29
P-64	7.29	1.53	0.11	0.2	0.43	0.81	1.36	2.85	2	0	0	0	55	2	0	0	2	57
P-66	3.79	1.22	0.13	0.26	0.61	0.67	0.9	0	1	2	0	0	36	3	0	0	3	39
P-67	3.36	2.19	0.1	0.24	0.42	0.41	0	0	0	0	0	0	34	8	0	0	0	42
Rear zone
P-72	3.23	2.46	0.14	0.19	0.22	0.22	0	0	4	3	0	0	1	2	1	0	16	8
P-74	3.46	2.09	0.18	0.23	0.33	0.34	0.29	0	5	7	2	0	0	3	2	1	14	4
P-75	3.2	1.84	0.18	0.3	0.4	0.33	0.15	0	9	2	0	0	5	8	0	0	15	10
P-77	3.13	2.01	0.14	0.22	0.39	0.32	0.05	0	7	9	0	0	1	7	0	0	11	13
P-78	3.53	2.09	0.11	0.21	0.3	0.38	0.44	0	11	4	0	0	4	4	2	0	1	1
P-XX	4.43	3.06	0.08	0.17	0.3	0.32	0.5	0	7	7	1	0	1	2	0	0	1	1
P-82	2.67	2.6	0.02	0.01	0.01	0.03	0	0	0	1	0	0	1	0	0	0	14	6
P-80	1.57	1.49	0.01	0.01	0.02	0.04	0	0	0	1	0	0	1	0	0	0	1	1

## Sheet: grain size fine
sample	Clay	Silt	Sand	Grain size distribution (µm)
				0-2	2-4	4-5,5	5,5-16	16-20	20-31	31-50	50-63	63-2000
Entrance zone
P-01	1.53422	36.4236	62.0421	1.53422	1.19678	0.802348	5.90648	8.42942	20.0886	62.0421	0	0
P-02	1.27398	29.8365	68.8896	1.27398	1.14348	0.755713	5.26568	7.09891	15.5727	68.8896	0	0
P-04	1.17295	25.762	73.065	1.17295	1.12986	0.734816	4.77325	6.3551	12.769	73.065	0	0
P-07	2.63442	45.8237	51.5419	2.63442	2.10353	1.33988	8.53225	10.8453	23.0027	51.5419	0	0
P-11	1.55716	30.5045	67.9383	1.55716	1.42018	0.888846	5.58962	7.48954	15.1163	67.9383	0	0
P-13	3.47633	53.8442	42.6794	3.47633	2.71049	1.71128	9.89079	13.1135	26.4181	42.6794	0	0
P-14	3.84725	56.3878	39.765	3.84725	2.82454	1.80027	9.71495	14.0189	28.0291	39.765	0	0
P-15	4.85132	60.5043	34.6443	4.85132	3.52463	2.18732	11.2292	15.6784	27.8848	34.6443	0	0
P-16	4.3741	59.3166	36.3093	4.3741	3.18882	2.01171	10.6654	16.0497	27.401	36.3093	0	0
P-19	4.69738	59.2427	36.0599	4.69738	3.22798	2.01401	10.4044	16.5401	27.0562	36.0599	0	0
P-20	3.97552	62.3412	33.6833	3.97552	2.63903	1.73564	9.9808	18.6096	29.3761	33.6833	0	0
P-21	3.91549	58.4053	37.6792	3.91549	2.58071	1.69301	9.83707	17.7672	26.5273	37.6792	0	0
P-87	4.89899	80.6655	14.4355	4.89899	3.28606	2.28357	17.5391	26.5365	31.0203	14.4355	0	0
Central zone
P-83	6.85575	40.1633	19.0491	6.85575	4.24233	1.73549	14.5253	5.24193	14.4182	19.0491	0	0
P-84	7.93743	48.3681	20.5902	7.93743	5.0946	2.05424	17.77	6.43524	17.0141	20.5902	0	0
P-85	10.4611	73.7426	15.7963	10.4611	6.60893	2.56475	20.4171	6.39032	15.0522	16.5279	6.18146	15.7963
P-41	6.0177	61.0017	32.9806	6.0177	3.91795	1.60181	12.133	4.01368	12.1274	18.6071	8.60074	32.9806
P-44	5.81194	59.5903	34.5978	5.81194	3.74216	1.53526	11.809	3.99009	11.988	18.1833	8.34246	34.5978
P-86	7.37803	68.8077	23.8142	7.37803	5.10515	2.04691	16.7396	5.89107	15.0279	17.4458	6.55141	23.8142
P-38	5.87979	63.4886	30.6316	5.87979	4.0186	1.67401	13.3101	4.44929	12.927	18.7823	8.32727	30.6316
P-46	5.7021	57.442	36.8558	5.7021	3.7392	1.52548	11.3757	3.78775	11.4327	17.5032	8.07802	36.8558
P-48	5.09918	53.1285	41.7723	5.09918	3.30182	1.34903	10.0489	3.32124	10.3042	16.6814	8.12191	41.7723
P-49	5.06907	59.352	35.5789	5.06907	3.56804	1.51895	11.969	4.17832	12.3212	17.8993	7.89714	35.5789
P-51	5.54601	64.6506	29.8034	5.54601	4.01138	1.73577	14.1107	5.07338	14.0984	18.3009	7.32003	29.8034
P-52	5.13791	66.3321	28.53	5.13791	3.72127	1.62536	13.3259	5.00416	14.5078	19.852	8.29564	28.53
P-54	6.32143	68.348	25.3305	6.32143	4.62732	1.95477	15.6809	5.37513	14.4557	18.6316	7.62253	25.3305
P-58	5.177	63.3134	31.5096	5.177	3.67031	1.63067	13.8012	5	13.8922	18.0681	7.25097	31.5096
P-60
P-63	4.29783	69.6467	26.0554	4.29783	2.36326	1.56217	9.59932	20.3677	35.7543	26.0554	0	0
P-64	4.54665	62.539	32.9144	4.54665	2.92204	1.80517	9.49733	18.0891	30.2254	32.9144	0	0
P-66	6.50663	59.1068	34.3865	6.50663	4.55296	2.7737	13.5344	16.1294	22.1163	34.3865	0	0
P-67
Rear zone
P-72	6.44751	56.0667	37.4858	6.44751	4.65118	2.62105	11.6659	14.302	22.8266	37.4858	0	0
P-74	7.85132	58.0674	34.0813	7.85132	5.45406	3.03994	13.2552	15.9702	20.3481	34.0813	0	0
P-75	9.81358	83.7	6.48642	9.81358	6.84642	4.02048	21	26.2809	25.5523	6.48642	0	0
P-77	8.72654	82.0067	9.26674	8.72654	6.54282	3.86521	21.4702	26.4017	23.7268	9.26674	0	0
P-78
P-XX
P-82	6.66423	60.1126	33.2232	6.66423	5.3213	2.80863	13.0346	17.7533	21.1948	33.2232	0	0
P-80	1.60257	18.0864	80.311	1.60257	2.02733	1.22081	4.74137	5.38947	4.70741	80.311	0	0
P-88	5.648	56.9627	37.3893	5.648	4.53385	2.50501	12.3971	17.2918	20.2349	37.3893	0	0

## Sheet: % Corg
sample	Corg (%)
Entrance zone
P-1	15.0516463656535
P-2	17.1424877469701
P-4	11.7784193334146
P-7	9.57174671963465
P-11	10.3038478833431
P-13	7.28427831686985
P-14	4.87557870370415
P-15	3.20004398685888
P-16	1.88283373775339
P-19	1.68248910852459
P-20	1.20235276143923
P-21	1.05029987040788
P-87	1.05559961230137
Central zone
P-83	4.24053955817615
P-84	2.4141770272777
P-85	2.01950856717871
P-41	2.93799660208341
P-44	1.66980154312714
P-86	1.17568581672635
P-38	2.19695695022002
P-46	1.94882332166815
P-48	2.03749141230731
P-49	1.48157796193486
P-51	0.653629598053343
P-52	0.156157577191502
P-54	0.223167291254335
P-58	0.259567027777217
P-60	0.05912865858566
P-63	0.303712545896902
P-64	0.451826055897874
P-66	0.51137230957102
P-67	-0.115647045217982
Rear zone
P-72	14.0224018148307
P-74	4.2469578406701
P-75	2.26971619831238
P-77	5.2851350533557
P-78	3.22540055364492
P-88	3.06098070835576
P-82	1.72220741135681
P-80	-0.280648041842098

## Sheet: ICP-MS
Element	Mo	Cu	Pb	Zn	Ag	Ni	Co	Mn	Fe	As	U	Au	Th	Sr	Cd	Sb	Bi	V	Ca	P	La	Cr	Mg	Ba	Ti	Al	Na	K	W	Zr	Sn	Be	Sc	S	Y	Ce	Pr	Nd	Sm	Eu	Gd	Tb	Dy	Ho	Er	Tm	Yb	Lu	Hf
Unit	PPM	PPM	PPM	PPM	PPB	PPM	PPM	PPM	%	PPM	PPM	PPM	PPM	PPM	PPM	PPM	PPM	PPM	%	%	PPM	PPM	%	PPM	%	%	%	%	PPM	PPM	PPM	PPM	PPM	%	PPM	PPM	PPM	PPM	PPM	PPM	PPM	PPM	PPM	PPM	PPM	PPM	PPM	PPM	PPM
detection limit	0.05	0.02	0.02	0.2	20	0.1	0.2	2	0.02	0.2	0.1	0.1	0.1	1	0.02	0.02	0.04	1	0.02	0.001	0.1	1	0.02	1	0.001	0.02	0.002	0.02	0.1	0.2	0.1	1	0.1	0.04	0.1	0.02	0.1	0.1	0.1	0.1	0.1	0.1	0.1	0.1	0.1	0.1	0.1	0.1	0.02
Entrance zone
P-1	0.48	29.56	121.81	355.8	181	43491	43683	1568	16438	6	43466	<0.1	43530	55	15462	24838	0.36	31	44621	0.208	30	44	0.28	282	0.194	43680	0.281	0.89	0.7	73	43467	<1	43560	0.13	43550	42.21	43713	43579	43500	0.8	4	0.6	43558	0.7	2	0.3	43617	0.2	43557
P-2	0.56	34.52	116.71	373.2	251	43733	43504	1752	16438	43502	43466	<0.1	6	60	26785	23377	0.38	31	43712	0.234	43523	45	0.28	266	0.187	43527	0.26	0.83	0.7	66.6	2	1	43529	0.13	43672	38.9	43621	43578	43711	0.9	43711	0.6	43588	0.7	43467	0.3	43647	0.3	31413
P-4	0.51	34.2	106.61	339.3	207	43492	43653	1978	18994	43652	43497	<0.1	43622	60	12540	23743	0.33	32	47178	0.247	31.9	47	0.31	305	0.201	44621	0.31	0.9	0.7	75.2	43647	<1	43502	0.12	43737	42.99	43530	43640	43620	1	43528	0.6	43711	0.7	43498	0.3	43678	0.3	43498
P-7	0.36	47.87	54.06	241.9	252	34.2	43716	2251	22282	43529	43466	<0.1	43622	61	11383	0.92	0.24	35	41426	0.403	34.2	48	0.33	323	0.218	13210	0.274	0.86	0.7	78.3	43617	<1	43530	0.09	43495	43.93	43622	43611	43470	1	43501	0.7	4	0.7	43498	0.3	43467	0.3	41306
P-11	0.46	40.48	78.97	295.3	224	33.3	9	2327	27030	43561	43497	<0.1	43472	59	34394	43556	0.29	37	17593	0.281	34.7	47	0.34	315	0.224	23802	0.291	0.94	0.7	80.3	43647	1	43714	0.1	32.6	48.27	43472	43552	43501	1	43681	0.7	43469	0.8	43557	0.3	43526	0.3	43132
P-13	0.35	50.21	43706	225.9	239	38.5	43655	2027	28856	43559	43497	<0.1	43684	61	3	0.7	0.21	42	28216	0.385	36	55	0.35	303	0.246	24167	0.299	0.91	0.9	84.9	43586	<1	43503	0.06	34.2	47.5	43472	43524	43560	43466	43712	0.7	43559	0.9	43587	0.3	43526	0.4	13912
P-14	0.31	66.71	18.93	165.2	178	37.8	10	1576	29587	43679	43525	<0.1	43562	68	26330	0.55	0.17	42	43653	0.462	37	50	0.38	309	0.233	30376	0.314	43497	0.8	83.7	43617	2	43683	0.05	33.1	48.29	43472	43551	43529	0.9	43650	0.8	43528	0.8	43618	0.3	43498	0.3	19756
P-15	0.33	52.78	43575	147.9	208	39.9	43625	1603	43709	43590	43497	<0.1	43503	66	13181	0.59	0.17	47	22828	0.448	38.9	55	0.35	306	0.242	33664	0.286	0.98	0.8	85.7	43556	<1	43562	0.04	32.9	50.6	43562	43492	43682	1	43590	0.7	43589	0.9	43679	0.3	43468	0.3	20121
P-16	0.32	38.36	20.49	152.5	146	36.2	43504	1453	27760	43470	43525	<0.1	43623	67	43709	0.61	0.17	44	44348	0.414	32.8	50	0.33	276	0.232	27454	0.317	43466	0.8	90.8	43497	1	43530	<0.04	43708	45.26	43591	43580	43470	1	5	0.7	43528	0.8	43587	0.3	43467	0.3	21217
P-19	0.25	42.17	20.49	156.4	131	35.2	43474	1237	26299	43619	43497	<0.1	43683	70	28856	0.46	0.15	43	23955	0.533	32.1	40	0.34	260	0.207	20880	0.306	0.93	0.6	78.9	43497	<1	43562	<0.04	28	44.11	43561	43610	43681	1	5	0.6	4	0.8	43498	0.3	43709	0.3	42401
P-20	0.3	37.73	16.76	108.9	119	32.6	43653	876	25204	43558	43556	<0.1	43653	69	12420	0.45	0.14	42	43650	0.363	43496	41	0.34	288	0.257	43649	0.397	43497	0.7	99.2	43556	1	43471	<0.04	43640	49.68	43652	26	43681	0.9	43470	0.6	43649	0.7	43526	0.3	43709	0.3	43468
P-21	0.27	36.07	15.15	102.2	95	43612	43684	688	20090	43681	43525	<0.1	7	72	47119	0.43	0.13	37	31898	0.24	43584	37	0.34	303	0.248	16862	0.392	43101	0.9	97	43497	1	43682	<0.04	43699	46.84	43561	43731	43589	0.8	43469	0.5	43499	0.6	43709	0.2	43647	0.2	23408
P-87	0.35	45.36	43573	89.5	153	37.5	43625	867	32143	43623	43525	<0.1	8	67	24838	0.56	0.58	46	26696	0.137	32	51	0.41	336	0.273	25263	0.379	45292	0.9	105.7	43586	2	43471	<0.04	43613	53.66	43472	43672	43712	1	43712	0.7	43619	0.8	43526	0.4	43467	0.3	34366
Central zone
P-83	0.31	54.78	15.96	165.4	185	50.5	43565	1124	27395	43468	1	<0.1	43560	76	17199	0.83	0.33	44	19.62	0.534	34.1	43	0.29	159	0.147	43588	0.113	0.43	0.6	56.5	1	2	43470	0.09	35.4	40.72	43561	43608	43528	1	43589	0.7	43559	1	43526	0.3	43526	0.4	43586
P-84	0.42	51.26	15.85	151.8	125	46.7	43717	1017	43647	43590	1	<0.1	43560	83	14277	0.76	0.25	44	21.19	0.601	33.7	43	0.29	150	0.144	34731	0.104	0.39	0.6	51.9	1	1	43650	0.08	36.8	38.97	43561	43520	43712	1	43528	0.8	4	1	43648	0.3	43557	0.4	43617
P-85	0.27	35.69	43506	115.2	86	30	43471	570	41275	43528	1	<0.1	43589	86	13150	0.48	0.15	30	23.59	0.703	43578	35	0.26	137	0.124	46419	0.131	0.42	0.4	50.9	0.7	<1	43499	0.07	43489	30.63	43681	43573	43558	0.8	43527	0.5	43618	0.5	43647	0.3	43617	0.3	43556
P-41	0.39	61.18	15.84	175.9	957	42.3	43505	831	26665	43531	43497	<0.1	43651	92	2	0.81	0.15	48	18.55	0.858	33	46	0.32	186	0.173	46447	0.183	0.59	0.7	63.6	43525	1	43592	0.13	43615	41.09	43561	25	43559	1	43501	0.7	43528	0.8	43557	0.3	2	0.4	29952
P-44	0.35	45.9	14.47	159.3	142	35.3	43532	669	20090	43501	43525	<0.1	43590	87	18629	0.67	0.13	44	18.81	0.841	31	41	0.33	198	0.171	43802	0.214	0.64	0.6	66.7	43497	1	43472	0.08	43521	38.27	43713	43517	43528	0.8	43589	0.6	43619	0.6	2	0.3	43709	0.3	41306
P-86	0.45	43.97	16.53	151.8	101	47	43506	850	32509	43533	43497	<0.1	43683	83	20090	0.74	0.23	52	17.18	0.747	40.5	51	0.37	183	0.188	20880	0.148	0.57	0.7	68	43525	2	43529	0.05	37.1	46.25	43592	43672	43501	43466	5	0.8	43712	1	43648	0.4	43526	0.4	43710
P-38	0.3	46.46	13.97	151.8	124	32.6	43593	860	16803	5	43466	<0.1	43471	77	25204	0.42	0.15	38	14.26	0.59	43584	48	0.33	235	0.186	43527	0.245	0.76	0.6	74.3	1	1	43623	<0.04	26	39.66	6	43667	43681	0.8	43589	0.6	43558	0.7	43467	0.3	43678	0.2	42401
P-46	0.42	49.38	15.61	163.1	162	39.4	43685	630	23743	43622	43586	<0.1	43471	86	25204	0.7	0.15	47	43482	0.735	32.8	44	0.32	198	0.178	45352	0.201	0.65	0.7	66.8	43466	1	43684	0.12	43551	40.09	43622	43520	43712	0.9	43589	0.5	43649	0.7	43557	0.3	2	0.4	32509
P-48	0.25	36.41	19664	109.6	150	43488	43651	342	42370	3	43647	<0.1	43712	96	1	0.53	0.1	33	15.25	0.653	43698	38	0.28	224	0.168	19025	0.274	0.74	0.5	66.9	43586	<1	6	0.12	43571	32.95	43559	43632	43499	0.5	43648	0.5	43618	0.5	43586	0.2	43556	0.2	35431
P-49	0.24	43707	13.14	110	120	43521	43683	459	12420	43529	43497	<0.1	43713	75	41275	0.45	0.1	39	13.33	0.327	43521	32	0.34	212	0.184	34001	0.292	0.83	0.6	83.2	43466	<1	43652	0.05	43485	38.29	43501	43727	43619	0.7	43649	0.5	43468	0.6	43647	0.2	43556	0.2	41306
P-51	0.22	43538	13	62.4	107	43513	6	327	46753	43590	43525	<0.1	43502	71	0.66	0.39	0.09	37	21002	0.095	43640	30	0.32	282	0.228	43619	0.402	42005	0.7	98.4	43466	<1	43470	<0.04	16	41.67	43621	43544	43469	0.6	43588	0.5	43468	0.5	43647	0.2	43617	0.2	34731
P-52	0.19	43505	43508	48.6	69	43632	43502	221	43466	43558	43556	<0.1	43591	84	0.43	0.42	0.09	33	35247	0.06	43699	31	0.4	285	0.214	35096	0.437	43800	0.5	107.7	1	<1	43560	0.08	43539	41.24	43529	43727	43649	0.7	43558	0.5	43648	0.5	43556	0.2	43586	0.2	32540
P-54	0.25	43533	47088	45.7	96	43512	43650	216	43497	43559	43556	<0.1	6	89	0.31	0.38	0.08	33	43595	0.061	43668	30	0.41	263	0.218	35096	0.398	43709	0.6	95.3	1	<1	43622	0.04	43510	40.21	43470	43633	43619	0.6	43468	0.5	43679	0.5	43586	0.2	43556	0.2	34001
P-58	0.25	15250	35004	51.7	89	43724	43502	335	44562	43710	43556	<0.1	43502	91	0.48	0.32	0.08	32	19572	0.072	43667	31	0.39	260	0.213	32174	0.401	43617	0.6	95.2	1	<1	43530	0.04	43661	41.58	43681	43604	43588	0.6	43499	0.5	43679	0.5	43556	0.2	43556	0.2	24139
P-60	0.27	10	43478	41.5	87	43633	43682	297	46023	43651	43525	<0.1	43502	90	0.23	0.35	0.09	34	44348	0.042	43731	30	0.4	297	0.227	43525	0.437	43525	0.6	94.7	1	<1	43650	<0.04	43479	40.07	43501	43542	4	0.6	3	0.4	43648	0.5	43617	0.2	43586	0.2	22313
P-63	0.17	22525	14.43	32.8	74	16	43590	277	47119	43710	43586	<0.1	43683	85	0.26	0.38	0.08	35	35065	0.049	43730	32	0.27	341	0.259	13575	0.552	17899	0.6	118.8	43497	<1	43712	<0.04	43569	45.35	43529	43575	43469	0.7	43680	0.5	43679	0.5	43586	0.2	43586	0.2	47178
P-64	0.31	23.53	15.65	81.5	103	43644	43472	265	22282	6	43525	<0.1	43653	98	0.4	0.57	0.13	50	23255	0.064	32	45	0.35	254	0.238	43469	0.421	43709	0.7	103.9	43556	1	43503	<0.04	43636	46.05	43652	43639	43528	0.9	43528	0.6	43468	0.6	43709	0.3	43678	0.2	43680
P-66	0.33	26.39	43722	83.7	81	43645	43621	269	15342	43527	0.7	<0.1	43681	114	0.63	0.53	0.12	47	27.85	0.06	43736	41	0.35	113	0.147	45352	0.146	0.47	0.7	53.8	43466	<1	43503	<0.04	43519	33.29	43470	43665	43649	0.8	43527	0.5	43499	0.5	43647	0.2	43617	0.3	23012
Rear zone
P-72	0.42	54.22	21.61	209.7	199	62.4	13	1318	34335	43559	0.9	<0.1	43502	65	15738	0.95	0.18	55	18.13	0.58	38.1	52	0.33	162	0.17	19419	0.092	0.43	0.7	61.1	43556	1	43624	0.05	35.4	46.04	43683	43550	43650	0.9	43529	0.8	43620	0.9	43648	0.4	43467	0.4	23377
P-74	0.41	42.51	16.35	166.2	138	51.3	43536	933	28126	43681	1	<0.1	43651	73	43557	0.61	0.16	54	20.58	0.682	36.9	49	0.37	154	0.176	20515	0.106	0.48	0.8	58.2	43525	<1	43473	<0.04	43494	39.31	43591	43730	43559	1	5	0.7	43528	0.8	43618	0.3	43467	0.3	43647
P-75	0.45	43.42	18.36	175.5	162	56.5	43536	874	42401	43505	43497	<0.1	43653	90	31778	0.8	0.18	67	20.87	0.581	44.6	57	0.41	181	0.22	13606	0.177	0.64	43466	83.3	43678	2	43505	<0.04	38.3	50.92	43623	31.6	43651	43497	43682	0.8	43501	1	3	0.4	43618	0.4	13912
P-77	0.5	41.87	43486	194.4	193	62.6	14	957	17564	8	43497	<0.1	43504	85	43771	43617	0.21	75	43787	0.406	51	54	0.45	188	0.25	31138	0.175	0.67	43466	82.2	43678	1	43534	<0.04	44.7	56.06	43654	35.5	43502	43556	43653	0.9	6	43466	43499	0.4	43468	0.5	43557
P-78	0.78	38.88	24.39	171	134	66.3	43721	1671	21582	43566	43466	<0.1	43592	64	44228	41640	0.24	76	12693	0.347	51.5	50	0.36	183	0.216	21276	0.128	0.54	1	78.9	43617	2	43594	<0.04	53.6	52.94	43624	34.5	43683	43586	43503	1	43471	43525	43680	0.5	43499	0.5	42767
P-XX	42736	50.63	33.03	205.9	189	72.4	43600	2151	13210	43631	43556	<0.1	43626	69	43499	29952	0.47	93	42095	0.24	68.6	64	0.41	246	0.283	45413	0.163	0.64	43525	94.4	43557	2	43475	<0.04	74.7	70.87	43719	47	43474	43709	43474	43586	43563	43467	5	0.8	43681	0.7	24504
P-82	23743	89.54	36.25	321	247	110.5	43695	2162	15827	43542	43556	<0.1	43508	51	31809	19025	0.42	151	27395	0.18	92.5	101	0.51	153	0.333	21398	0.042	0.45	43617	94.4	43527	3	17	<0.04	106.4	74.99	43632	61.4	43478	43679	43723	43467	43509	43648	43593	1	43652	0.9	28522
P-80	0.19	19.29	31564	54.8	80	43634	43618	285	0.77	43468	0.4	<0.1	43498	9	0.35	0.36	0.13	23	0.27	0.028	43479	19	0.1	28	0.082	43466	0.007	0.08	0.3	43732	0.4	<1	43587	<0.04	43540	35400	43587	43686	43678	0.5	43526	0.3	43498	0.4	43466	0.2	1	0.1	0.75
[truncated: 11 more columns]
