# Supplementary material for: Shelter in Smoleń III – A unique example of stratified Holocene clastic cave sediments in Central Europe, a lithostratigraphic stratotype and a record of regional paleoecology
Source: PLoS One. 2020 Feb 6;15(2):e0228546. doi: 10.1371/journal.pone.0228546 (PMC7004378; doi:10.1371/journal.pone.0228546)
Supplement: S2 File — (XLSX) [file pone.0228546.s002.xlsx]

## Sheet: sample data
					Ecological	F	F	F	F	F	F	F	F	F	F	F	F	F	F	F	F	F	F	F	F	F	F(B)	F(B)	F(B)	F(B)	F(B)	F(B)	F(B)	F(B)	F(B)	F	O(X)	O(X)	O	O	O	O	O(X)	M	M	M	M	M	M
					groups	1	1	1	1	1	1	1	1	1	1	1	1	1	1	1	1	1	1	1	1	1	2	2	2	2	2	2	2	2	2	3	4	4	5	5	5	5	5	6	7	7	7	7	7
					Taxa	Platyla	Vertigo	Sphyradium	Acanthinula	Ena	Discus	Discus	Vitrea	Aegopinella	Oxychilus	Cochlodina	Cochlodina	Ruthenica	Macrogastra	Macrogastra	Macrogastra	Macrogastra	Vestia	Monachoides	Helicigona	Isognomostoma	Discus	Semilimax	Vitrea	Aegopinella	Oxychilus	Balea	Fruticicola	Cepaea	Helix	Monachoides	Pyramidula	Cepaea	Truncatellina	Vallonia	Vallonia	Vallonia	Euomphalia	Cochlicopa	Columella	Vertigo	Punctum	Vitrea	Nesovitrea
zone	square	layer	depth [cm]	sample Inv. no.		polita	pusilla	doliolum	aculeata	montana	ruderatus	perspectivus	diaphana	pura	depressus	laminata	orthostoma	filograna	ventricosa	plicatula	latestriata	tumida	elata	incarnatus	faustina	isognomostomos	rotundatus	kotulae	crystallina	minor	glaber	biplicata	fruticum	hortensis	pomatia	vicinus	rupestris	vindobonensis	cylindrica	pulchella	costata	tenuilabris	strigella	lubricella	columella	alpestris	pygmaeum	contracta	hammonis
Entrance	D4	1	above [-230]	52				2						3										1	1																		1
Entrance	D4	1	[-240]-[-250]	51
Entrance	D4	1	[-240]-[-250]	55						1
Entrance	D4	1	[-250]-[-260]	mal-01											2	1	1							1			2
Entrance	D4	1	[-250]-[-260]	5												1								1	2	5								1
Entrance	D4	1	[-250]-[-260]	23																1					1+3f	12
Entrance	D4	1	[-260]-[-270]	mal-02																				1		1										1
Entrance	D4	1	[-260]-[-270]	38												1				2	1					11
Entrance	D4	1	[-260]-[-270]	47				1
Entrance	D4	1	[-270]-[-280]	mal-03																				1	13+3f	1								1		1	1
Entrance	D4	1	[-270]-[-280]	11				1						2		4	2			5	1			1	1+1f	12	4					1
Entrance	D4	1	[-270]-[-280]	13				1									1	1		2					7f	18										1		1
Entrance	D4	3 upper	[-280]-[-290]	19				1						1		3	1			1					7f	8					1	2	1
Entrance	D4	3 upper	[-290]-[-300]	1													1		1?							6				1		2		1?						1
Entrance	D4	3 upper	[-290]-[-300]	31								1				1		1							2+7f	2						1
Entrance	D4	3 lower	[-300]-[-310]	mal-04																					1									1
Entrance	D4	3 lower	[-300]-[-310]	7																1					1	3						2
Entrance	D4	3 lower	[-300]-[-310]	16												1	1		2						1	3						6
Entrance	D4	3 lower	[-310]-[-320]	mal-05																														1
Entrance	D4	3 lower	[-310]-[-320]	46				4			11	2				3	3			2	1		2	1		6	1					1		2
Entrance	D4	3 lower	[-310]-[-320]	59				3								3	4	1	1?	4			2		1+5f	10	8		1			14				1?				1
Entrance	D4	3 lower	[-320]-[-330]	14				5			12					6		2								2							1
Entrance	D4	3 lower	[-320]-[-330]	63				1			15					6	1			1									1
Entrance	D4	3 lower	[-330]-[-340]	34				13																																1
Entrance	D4	3 lower	[-330]-[-340]	35							9					1
Entrance	D4	7a	[-350]-[-360]	mal-06																								1														3
Entrance	D4	8	[-360]-[-370]	70							6																	2											1			4					1
Entrance	D4	8	[-370]-[-380]	69			1				7+2f																	4													1	6				1	2
Entrance	D4	7b	[-380]-[-390]	84																								1?														1
Entrance	D4	7b	[-390]-[-400]	92																																					1
Entrance	D4	9	[-430]-[-440]	mal-07
Entrance	D5	1	[-230]-[-240]	20																					1f							1
Entrance	D5	1	[-230]-[-240]	30																					1+2f	5						1
Entrance	D5	1	[-230]-[-240]	41									1			1	1								2f	6
Entrance	D5	1	[-240]-[-250]	10										1						1					2+4f	4
Entrance	D5	1	[-240]-[-250]	37												2	1							1f	1f	3						1
Entrance	D5	1	[-250]-[-260]	56													1			1					2f	3
Central	D5	1a	[-240]-[-250]	M-0017																														1
Central	D5	1a	[-250]-[-260]	36				2									1				1				2+8f	10	2
Central	D5	1a	[-250]-[-260]	M-0014
Central	D5	2	[-290]-[-300]	4				1			1	1		1		5+2f	1	1		1	1		1		3+1f	6	3					8	1											1
Central	D5	2	[-290]-[-300]	28												1	2						3		2+10f	2	1					7
Central	D5	2	[-290]-[-300]	mal-08												1				1			1									3
Central	D5	4	[-300]-[-310]	24				1			1	2				3+2f	6			3			1		3+3f	1						10				1
Central	D5	4	[-300]-[-310]	33							2						5			1			2		1+3f	1						9
Central	D5	4	[-300]-[-310]	mal-09																			1?									1
Central	D5	4	[-310]-[-320]	45				1									2						1		1	3						4
Central	D5	4	[-320]-[-330]	39							4					1	1																1+7f							1
Central	D5	4	[-320]-[-330]	42							2																					1	1+2f
Central	D5	4	[-330]-[-340]	57							6
Central	D5	4	[-330]-[-340]	61
Central	D5	6	[-340]-[-350]	mal-10							3																	3													1	4			1?	2
Central	D5	7a	[-350]-[-360]	140																								3													1	4			1	1
Central	D5	8	[-360]-[-370]	mal-11							1																	2														3
Central	D5	8	[-360]-[-370]	mal-12																																				1		3				2
Central	D5	7b	[-370]-[-380]	141							1																															2
Central	D5	7b	[-370]-[-380]	86
Entrance	D6	1	[-240]-[-250]	29
Entrance	D6	1	[-240]-[-250]	43										1											5f	2				1
Central	D6	1a	[-250]-[-260]	32													1		1						1					1
Central	D6	1a	[-250]-[-260]	mal-13
Central	D6	2	[-250]-[-260]	17													1								1		1			2
Central	D6	2	[-260]-[-270]	12																2					1+3f	2	2
Central	D6	2	[-260]-[-270]	18											1		1			1					2+3f		1			1
Central	D6	2	[-260]-[-270]	27								1		2											3	1	1
Central	D6	2	[-270]-[-280]	15				1			1			2		1	1			1				1	7f	6	1
Central	D6	4	[-280]-[-290]	53											1	1				1						1						1			1
Central	D6	4	[-280]-[-290]	60				1				1					1			1										2		1
Central	D6	4	[-290]-[-300]	2								1				1				1			1		1				1			1
Central	D6	4	[-290]-[-300]	22							1	2			1		1			1			3		5f		2			4		3
Central	D6	4	[-300]-[-310]	6				1			3				2	2	2			2			2		1	3				3		7
Central	D6	4	[-310]-[-320]	3							1				2	2										1						3
Central	D6	4	[-310]-[-320]	58
Central	D6	4	[-320]-[-330]	25							4																						1+2f
Central	D6	4	[-320]-[-330]	44							7														1f				1				2+8f											1
Central	D6	4	[-330]-[-340]	49
Central	D6	4	[-330]-[-340]	62				1			2+1f
Central	D6	5	[-330]-[-340]	21
Central	D6	5	[-330]-[-340]	40				1			1	1
Central	D6	6	[-340]-[-350]	105 / P-051							2																	1													1	2
Central	D6	6	[-350]-[-360]	mal-14							4																															8
Central	D6	8	[-350]-[-360]	68 / 72 / 75 / 77 / 79							1																	1													1	12				1
Central	D6	8	[-360]-[-370]	74																								2														9
Central	D6	7b	[-360]-[-370]	mal-15							2																															7		1
Central	D6	7b	[-360]-[-370]	85 / 139 / 142																								2														3
Central	D6	7b	[-390]-[-400]	mal-16
Entrance	E4	1	above [-240]	mal-17		4	1	1	1				4	10	3		1								2+4f	3	2		5	1																		1
Entrance	E4	1	[-240]-[-250]	174 / 175				1						2		2+2f	1							1	7f	9	1		5
Entrance	E4	1	[-250]-[-260]	177						2							2	1		1				1+2f	5+4f	28	1		2		1	1	1f			1		1						1		1
Entrance	E4	1	[-260]-[-270]	170			1			1		1+1f		1	1	3+1f	2			1				2+1f	11+4f	25	1						1f			1		1?										1
Entrance	E4	3 upper	[-270]-[-280]	125 / 132 / 134 / 151		1	2	13+5f	2			6	5	9	1	6+1f	11			6+1			1		13+23f	48	16+5f		8	3		3	1+6f										1				1
Entrance	E4	3 upper	[-280]-[-290]	126		1	2				1			1	3									4	28+33f	10			1	1		2	1+2f			4							3+1f
Entrance	E4	3 upper	[-290]-[-300]	mal-18		1	3	1	1					2	1	7				1			3	2	21+33f	6	1		1			4	2+1f	5+4f		4+2f					1						1
Entrance	E4	3 lower	[-300]-[-310]	149			4	1	2					2	1									1	14+7f	8	3					1	7+9f	9+3f		5				1	3		6+2f			1	1
Entrance	E4	3a	[-310]-[-315]	135 / 148		1	14	15	3		12			9	1	14	10	1		11			1	1	1+3f	22	1		5			1	1			1			1	4	99		2	1		3	3
Entrance	E4	3a	[-310]-[-320]	M-0072			2	1								1									2+1f	9		1?					2			1f				1	1		2+2f				1
Central	E4	5a	[-310]-[-320]	M-0078											1	1									1	4							3
Central	E4	5	[-320]-[-330]	152					1							2																	5+6f
Central	E4	5	[-330]-[-340]	108		1	1	8	2		74		1	8															2				6f							16	83		1f	1		1	1		4
Entrance	E5	1	[-250]-[-260]	171							1		1	1	1	1	2								1+7f	8				1
Central	E5	1a	[-270]-[-280]	mal-19																1				3	2	1	1									1
Central	E5	1a	[-280]-[-290]	mal-20																				1	4	1
Central	E5	2	[-280]-[-290]	mal-21		1	5	6	1		1	1	1	8	1	4	2	1	1					5	15+13f	22	9		7	2		1	1+2f			7					1		4
Entrance	E5	3 upper	[-280]-[-290]	133			4	5				4	1	11	2	5	3	1		7		1		12	41+28f	16	4		10	3		3	6+3f	3		8	2				1		4	1		1	1
Central	E5	4	[-300]-[-310]	128 / 136 / 137			1	15			4	7	3	20	8	6+1f	5	6		13	1?		2		25+10f	12	14		23	4		11	1+1f	1		1					13		1
Central	E5	5a	[-300]-[-310]	113 / 115 / 116 / 117 / 118		2	5	37	4		20	8	9	33	7	27	27	8		23			5	1f	17+51f	45	22		37	8		45	3+10f	1		9+6f				17	96		3+1f	4				13	5
Central	E5	5a	[-310]-[-320]	mal-22			1		1						1	6	1			2			1		4+6f				1			2	5+3f	1+2f		2					2		2
Central	E5	5a	[-315]-[-320]	114		1	1	8	2		11		5	16		6+4f	3	2		4						8			7				1+3f							16	75			4					1
Central	E5	5	[-320]-[-330]	106 / 112		13	19	19	8		38		4	37		9	7			7			1		2+2f	12+1f	6		13			6	3	1		2			1	46	278		2	5			1		3
Central	E5	5	[-330]-[-340]	107			2				46			1		1												1												12	48	1		1					3
Central	E5	6	[-330]-[-340]	96		2	2	2			17			2						2									4				1f							2	35			2		1
Central	E6	1a	[-250]-[-260]	M-0048											1	1								1
Central	E6	1a	[-260]-[-270]	129					1															2	4	2
Central	E6	1a	[-270]-[-280]	143				1								1								2	5+2f									1
Central	E6	1a	[-275]-[-280]	mal-23
Central	E6	2	[-260]-[-270]	mal-24												1								2	2	1
Central	E6	2	[-270]-[-280]	131 / 145				1				2		4		1	1		1	4				7	5+4f	16	5		2	1			2f															1
Central	E6	2	[-280]-[-290]	144 / 146		3		14	2	1		2	1	20	3	7	4	3	1	8				9	15+41f	59	39+4f		17	5		1	1+1f	2		2+1f					2		1			1
Central	E6	4	[-290]-[-300]	127							1	2		1		1		1		1				2+1f	1+2f	1	1							1		1
Central	E6	4	[-300]-[-310]	mal-25		1	1	8	1			2	1	9	1	2	7	2		4			1		3+5f	4	10		15			8	2f								13								1
Central	E6	4	[-310]-[-315]	mal-26											1		1			2			1		5+4f							6											1
Central	E6	5a	[-300]-[-310]	M-0066 / 64 / 65 / 119 / 122 / 124 / 153		1	3	2			2	2		6		1	2	1		2			1		2+3f	3	10+1f		3			4	1+4f			2	1			1	8		3
Central	E6	5a	[-310]-[-315]	130																													1
Central	E6	5a	[-315]-[-320]	120 / P-044		1		2	1	1	13		1	9		2	7			4					1+3f	3	3		2	1		9	6f							8	58		1+1f	2
Central	E6	5a	[-320]-[-325]	121		1		11	1		6			11		3	2	7		2			1		2f	6	8	1	7	1		11				1				11	36		1	1
Central	E6	5	[-320]-[-325]	P-046			1				4					1	3	2					1				1			1		1	2+1f			2							1
Central	E6	5	[-330]-[-340]	110				1			13			2												2		1	1											2	27			1					2
Central	E6	5	[-340]-[-350]	109 / 111							2																	6					1f								5
Central	E6	5	[-350]-[-360]	mal-27							5																	2	1												5	4
Central	E6	6	[-330]-[-340]	98 / 103		1		5			19		1	3			1										1	2	1				1							5	33	2		1
Central	E6	6	[-340]-[-350]	101 / 104				1			12				1	2												2					1								18	3		2					2
Central	E6	6	[-350]-[-360]	97 / 99							1																	5													2	14		1					3
Central	E6	8	[-370]-[-380]	mal-28							1																															1
[truncated: 20 more columns]

## Sheet: abundance and habitats
		Entrance zone							Central zone
Habitat	Taxon	1	3 upper	3 lower	3a	7a	8	7b	1a	2	4	5a	5	6	7a	8	7b
F	Platyla polita (Hartmann)	4	3		1					4	1	6	14	3
F	Vertigo pusilla Müller	2	11	4	16		1			5	2	10	5	2
F	Sphyradium doliolum (Bruguière)	7	21	27	16				1	21	23	60	28	8
F	Acanthinula aculeata (Müller)	1	3	2	3				1	3	1	9	11
F	Ena montana (Draparnaud)	4								1		1
F	Discus ruderatus (Férussac)	1	1	47	12		14			1	5	52	182	58		3	3
F	Discus rotundatus (Müller)	11	22	12	1				1	54	25	44	7	2
F	Discus perspectivus (Megerle Mühlfeld)	2	11	2						5	11	10
F	Semilimax kotulae Westerlund				1	1	1	1				1	10	13	3	5	2
F	Vitrea diaphana (Studer)	5	6							2	4	15	5	1
F	Vitrea crystallina (Müller)	12	20	2	5					26	38	57	17	5
F	Aegopinella pura (Alder)	19	24	2	9					32	30	75	48	5
F	Aegopinella minor (Stabile)	2	8							8	4	10	1
F	Oxychilus glaber (Rossmässler)	1
F	Oxychilus depressus (Sterki)	7	7	1	1				1	4	10	9		1
F	Cochlodina laminata (Montagu)	15	23	20	15				2	13	10	47	13	2
F	Cochlodina orthostoma (Menke)	12	16	9	10					7	13	42	10	1
F	Ruthenica filograna (Rossmässler)	2	2	3	1					4	9	18	2
F	Macrogastra ventricosa (C. Pfeiffer)		1	3						3
F	Macrogastra plicatula (Draparnaud)	12	16	8	11				1	12	20	37	7	2
F	Macrogastra latestriata (Schmidt)	2		1							1
F	Macrogastra tumida (Rossmässler)		1
F	Balea biplicata (Montagu)	2	17	24	1					2	24	71	7
F	Vestia elata (Rossmässler)		4	4	1						4	8	2
F	Fruticicola fruticum (Müller)	2	14	10	3					5	2	20	14	3
F	Monachoides incarnatus (Müller)	12	18	2	1				9	23	3	1
F	Monachoides vicinus (Rossmässler)	5	17	6	2				1	10	1	15	4
F	Helicigona faustina (Rossmässler)	46	129	18	5				16	48	26	36	3
F	Isognomostoma isognomostomos (Schröter)	133	96	26	31				4	98	17	69	15
F	Cepaea hortensis (Müller)		10	13					1	2	1	3	1
O	Cochlicopa lubricella (Porro)	1	1		1							11	8	6			1
O	Pyramidula rupestris (Draparnaud)	1	2									1
O	Truncatellina cylindrica (Férussac)				1								1
O	Vallonia pulchella (Müller)			3	5							53	76	7		1
O	Vallonia costata (Müller)		2	3	100		1	1			25	275	446	110	1	1
O	Vallonia tenuilabris (Braun)					3	10	1					5	33	4	28	12
O	Euomphalia strigella (Draparnaud)	1	9	7	5						1	12	4
O	Cepaea vindobonensis (Férussac)	3
M	Carychium tridentatum (Risso)	5	39	12	18				4	11	9	62	109	20
M	Succinella oblonga (Draparnaud)					1							1
M	Columella columella (Martens)													1	1
M	Vertigo substriata (Jeffreys)				1
M	Vertigo alpestris Alder	1	1	1	3		1			1			1	3	1	3
M	Vertigo angustior Jeffreys	1
M	Punctum pygmaeum (Draparnaud)		3	1	4		3						2
M	Vitrea contracta (Westerlund)	2								1		13
M	Nesovitrea hammonis (Ström)										1	6	12	5
M	Euconulus fulvus (Müller)									2		3	1
M	Clausilia dubia Draparnaud	4	5	25	8					5	17	52	26	8
M	Laciniaria plicata (Draparnaud)	261	250	30	12				35	230	85	168	10	1
M	Helicigona lapicida (Linnaeus)	66	3						7	26
H	Carychium minimum Müller	3			11						1	9	17
TOTAL		670	816	328	315	5	31	3	84	669	424	1391	1125	300	10	41	18
	Carychium sp.		4									9	16	2
	Vertigo sp.	1	5	2	1							2				1
	Vallonia sp.				9			1				10	63	31	3	15	1
	Discus sp.			60			2			9	2	36	94	16
	Macrogastra sp.	2	2
	Monachoides sp.	11	14		3				2	20	2	10	1
	Cepaea sp.	1	4	2	2				1	3	2	8	3
	Limacidae	115	97	26	7				47	1210	233	184	59	31	1	3	1
	Clausiliidae	191	196	117	76		1	2	13	270	180	392	98	27
TOTAL		321	322	207	98		3	3	63	1512	419	651	335	107	4	19	2
TOTAL TAXA		43	43	36	39	3	9	5	18	37	37	46	44	29	7	9	6
TOTAL INDIVIDUALS		991	1138	535	413	5	34	6	147	2181	843	2042	1459	407	14	60	20
F - shade-loving species living in forests and partially shaded environments with trees or shrubs
O - open-country species including xerophilous species and species related to more or less moist soils
M - mesophilous species (euryecologica species) tolerating both shady and open habitats with medium or significant soil moisture, as well as dry soil
H - hygrophilous species typical of very humid or even wetland habitats, more or less shady

## Sheet: habitats reconstruction EZ
			Me	Ep	Em	Pl	Me	Pl	Eb	Em	Ep	Me	Ep	Me	Ee	Ep	Ep	Ma	Ma	Ma	Me	Ma	Me	Me	Ma	Ep	Me	Ma	Me	Ep	Ew	Ma		Em	Eb	Ep	Hl	Hl	Es	Ee	Hl		Ba	Pl	Ep	Me	Me	Ew	Es
			F	F	F	F	F	F	F	F	F	F	F	F	F	F	F	F	F	F	F	F	F	F(B)	F(B)	F(B)	F(B)	F(B)	F(B)	F(B)	F(B)	F	total F	O(X)	O(X)	O	O	O	O	O(X)	O(X)	total O	M	M	M	M	M	M	M
			1	1	1	1	1	1	1	1	1	1	1	1	1	1	1	1	1	1	1	1	1	2	2	2	2	2	2	2	2	3		4	4	5	5	5	5	5	6		7	7	7	7	7	7	8
			Platyla	Vertigo	Sphyradium	Acanthinula	Ena	Discus	Discus	Vitrea	Aegopinella	Oxychilus	Cochlodina	Cochlodina	Ruthenica	Macrogastra	Macrogastra	Macrogastra	Macrogastra	Vestia	Monachoides	Helicigona	Isognomostoma	Discus	Semilimax	Vitrea	Aegopinella	Oxychilus	Balea	Fruticicola	Cepaea	Monachoides		Pyramidula	Cepaea	Truncatellina	Vallonia	Vallonia	Vallonia	Euomphalia	Cochlicopa		Vertigo	Punctum	Vitrea	Clausilia	Laciniaria	Helicigona	Succinella
			polita	pusilla	doliolum	aculeata	montana	ruderatus	perspectivus	diaphana	pura	depressus	laminata	orthostoma	filograna	ventricosa	plicatula	latestriata	tumida	elata	incarnatus	faustina	isognomostomos	rotundatus	kotulae	crystallina	minor	glaber	biplicata	fruticum	hortensis	vicinus		rupestris	vindobonensis	cylindrica	pulchella	costata	tenuilabris	strigella	lubricella		alpestris	pygmaeum	contracta	dubia	plicata	lapicida	oblonga
layer
1			4	2	7	1	4	1	2	5	19	7	15	12	2		12	2			12	46	133	11		12	2	1	2	2		5	321	1	3					1	1	6	1		2	4	261	66
3upper			3	11	21	3		1	11	6	24	7	23	16	2	1	16		1	4	18	129	96	22		20	8		17	14	10	17	501	2				2		9	1	14	1	3		5	250	3
3lower				4	27	2		47	2		2	1	20	9	3	3	8	1		4	2	18	26	12		2			24	10	13	6	246				3	3		7		13	1	1		25	30
3a			1	16	16	3		12			9	1	15	10	1		11			1	1	5	31	1	1	5			1	3		2	146			1	5	100		5	1	112	3	4		8	12
7a																									1								1						3			3							1
8				1				14																	1								16					1	10			11	1	3
7b																									1								1					1	1			2
total			8	34	71	9	4	75	15	11	54	16	73	47	8	4	47	3	1	9	33	198	286	46	4	39	10	1	44	29	23	30	1232	3	3	1	8	107	14	22	3	161	7	11	2	42	553	69	1
MSS			1	3upper	3lower	3a	7a	8	7b
ecological group
	F		25	26	23	21	1	3	1
spec/numbers	O		4	4	3	5	1	2	2
	M		7	6	5	6	1	2	0
	H		1	0	0	1	0	0	0
	total		37	36	31	33	3	7	3
	ecological group		1	3upper	3lower	3a	7a	8	7b
	F		67.5676	72.2222	74.1935	63.6364	33.3333	42.8571	33.3333
spec%	O		10.8108	11.1111	9.67742	15.1515	33.3333	28.5714	66.6667
	M		18.9189	16.6667	16.129	18.1818	33.3333	28.5714	0
	H		2.7027	0	0	3.0303	0	0	0
	total		100	100	100	100	100	100	100
MSI
			1	3upper	3lower	3a	7a	8	7b
	ecological group
	F		321	501	246	146	1	16	1
ind/numbers	O		6	14	13	112	3	11	2
	M		340	301	69	46	1	4	0
	H		3	0	0	11	0	0	0
	total		670	816	328	315	5	31	3
	ecological group		1	3upper	3lower	3a	7a	8	7b
	F		47.9104	61.3971	75	46.3492	20	51.6129	33.3333
ind%	O		0.895522	1.71569	3.96341	35.5556	60	35.4839	66.6667
	M		50.7463	36.8873	21.0366	14.6032	20	12.9032	0
	H		0.447761	0	0	3.49206	0	0	0
	total		100	100	100	100	100	100	100
[truncated: 13 more columns]

## Sheet: habitats reconstruction CZ
			F	F	F	F	F	F	F	F	F	F	F	F	F	F	F	F	F	F	F	F	F(B)	F(B)	F(B)	F(B)	F(B)	F(B)	F(B)	F	total F	O(X)	O	O	O	O	O(X)	O(X)	total O	M	M	M	M	M	M	M	M	M	M
			1	1	1	1	1	1	1	1	1	1	1	1	1	1	1	1	1	1	1	1	2	2	2	2	2	2	2	3		4	5	5	5	5	5	6		7	7	7	7	7	7	7	7	7	8
			Platyla	Vertigo	Sphyradium	Acanthinula	Ena	Discus	Discus	Vitrea	Aegopinella	Oxychilus	Cochlodina	Cochlodina	Ruthenica	Macrogastra	Macrogastra	Macrogastra	Macrogastra	Vestia	Monachoides	Helicigona	Isognomostoma	Discus	Semilimax	Vitrea	Aegopinella	Oxychilus	Balea	Fruticicola	Cepaea	Monachoides		Pyramidula	Cepaea	Truncatellina	Vallonia	Vallonia	Vallonia	Euomphalia	Cochlicopa		Vertigo	Punctum	Vitrea	Clausilia	Laciniaria	Helicigona	Succinella
			polita	pusilla	doliolum	aculeata	montana	ruderatus	perspectivus	diaphana	pura	depressus	laminata	orthostoma	filograna	ventricosa	plicatula	latestriata	tumida	elata	incarnatus	faustina	isognomostomos	rotundatus	kotulae	crystallina	minor	glaber	biplicata	fruticum	hortensis	vicinus		rupestris	vindobonensis	cylindrica	pulchella	costata	tenuilabris	strigella	lubricella		alpestris	pygmaeum	contracta	dubia	plicata	lapicida	oblonga
layer
1a					1	1						1	2				1			9	16	4	1						1	1	38								0								35	7
2			4	5	21	3	1	1	5	2	32	4	13	7	4	3	12			23	48	98	54		26	8	2	5	2	10	393								0		1		1		2	5	230	26
4			1	2	23	1		5	11	4	30	10	10	13	9		20	1	4	3	26	17	25		38	4	24	2	1	1	285				25		1		26					1		17	85
5a			6	10	60	9	1	52	10	15	75	9	47	42	18		37		8	1	36	69	44	1	57	10	71	20	3	15	726	1		53	275		12	11	352				13	6	3	52	168
5			14	5	28	11		182		5	48		13	10	2		7		2		3	15	7	10	17	1	7	14	1	4	406		1	76	446	5	4	8	540		1	2		12	1	26	10		1
6			3	2	8			58		1	5	1	2	1			2						2	13	5			3			106			7	110	33		6	156	1	3			5		8	1
7a			0																					3							3				1	4			5	1	1
8			0					3																5							8			1	1	28			30		3
7b			0					3																2							5					12		1	13
total			28	24	141	25	2	304	26	27	190	25	87	73	33	3	79	1	14	36	129	203	133	34	143	23	104	44	8	31	1970	1	1	137	858	82	17	26	1122	2	9	2	14	24	6	108	529	33	1
MSS			1a	2	4	5a	5	6	7a	8	7b
ecological group
	F		11	25	25	26	22	14	1	2	2
spec/numbers	O		0	0	2	5	6	4	2	3	2
	M		3	7	4	6	8	6	2	1	0
	H		0	0	1	1	1	0	0	0	0
	total		14	32	32	38	37	24	5	6	4
			1a	2	4	5a	5	6	7a	8	7b
	ecological group
spec%	F		78.5714	78.125	78.125	68.4211	59.4595	58.3333	20	33.3333	50
	O		0	0	6.25	13.1579	16.2162	16.6667	40	50	50
	M		21.4286	21.875	12.5	15.7895	21.6216	25	40	16.6667	0
	H		0	0	3.125	2.63158	2.7027	0	0	0	0
	total		100	100	100	100	100	100	100	100	100
MSI
			1a	2	4	5a	5	6	7a	8	7b
	ecological group
	F		38	393	285	726	406	106	3	8	8
ind/numbers	O		0	0	26	352	540	156	5	30	30
	M		46	276	112	304	162	38	2	3	3
	H		0	0	1	9	17	0	0	0	0
	total		84	669	424	1391	1125	300	10	41	41
			1a	2	4	5a	5	6	7a	8	7b
	ecological group
ind%	F		45.2381	58.7444	67.217	52.1927	36.0889	35.3333	30	19.5122	19.5122
	O		0	0	6.13208	25.3055	48	52	50	73.1707	73.1707
	M		54.7619	41.2556	26.4151	21.8548	14.4	12.6667	20	7.31707	7.31707
	H		0	0	0.235849	0.647017	1.51111	0	0	0	0
	total		100	100	100	100	100	100	100	100	100
[truncated: 13 more columns]

## Sheet: cluster analysis
			Platyla	Vertigo	Sphyradium	Acanthinula	Ena	Discus	Discus	Vitrea	Aegopinella	Oxychilus	Cochlodina	Cochlodina	Ruthenica	Macrogastra	Macrogastra	Macrogastra	Macrogastra	Vestia	Monachoides	Helicigona	Isognomostoma	Discus	Semilimax	Vitrea	Aegopinella	Oxychilus	Balea	Fruticicola	Cepaea	Helix	Monachoides	Pyramidula	Cepaea	Truncatellina	Vallonia	Vallonia	Vallonia	Euomphalia	Cochlicopa	Columella	Vertigo	Punctum	Vitrea	Nesovitrea	Euconulus	Clausilia	Laciniaria
			polita	pusilla	doliolum	aculeata	montana	ruderatus	perspectivus	diaphana	pura	depressus	laminata	orthostoma	filograna	ventricosa	plicatula	latestriata	tumida	elata	incarnatus	faustina	isognomostomos	rotundatus	kotulae	crystallina	minor	glaber	biplicata	fruticum	hortensis	pomatia	vicinus	rupestris	vindobonensis	cylindrica	pulchella	costata	tenuilabris	strigella	lubricella	columella	alpestris	pygmaeum	contracta	hammonis	fulvus	dubia	plicata
	37	1	4	2	7	1	4	1	2	5	19	7	15	12	2	0	12	2	0	0	12	46	133	11	0	12	2	1	2	2	0	0	5	1	3	0	0	0	0	1	1	0	1	0	2	0	0	4	261
	38	3upper	3	11	21	3	0	1	11	6	24	7	23	16	2	1	16	0	1	4	18	129	96	22	0	20	8	0	17	14	10	0	17	2	0	0	0	2	0	9	1	0	1	3	0	0	0	5	250
Entrance zone	39	3lower	0	4	27	2	0	47	2	0	2	1	20	9	3	3	8	1	0	4	2	18	26	12	0	2	0	0	24	10	13	0	6	0	0	0	3	3	0	7	0	0	1	1	0	0	0	25	30
	40	3a	1	16	16	3	0	12	0	0	9	1	15	10	1	0	11	0	0	1	1	5	31	1	1	5	0	0	1	3	0	0	2	0	0	1	5	100	0	5	1	0	3	4	0	0	0	8	12
	42	8	0	1	0	0	0	14	0	0	0	0	0	0	0	0	0	0	0	0	0	0	0	0	1	0	0	0	0	0	0	0	0	0	0	0	0	1	10	0	0	0	1	3	0	0	0	0	0
	r44	1a	0	0	1	1	0	0	0	0	0	1	2	0	0	0	1	0	0	0	9	16	4	1	0	0	0	0	0	0	1	0	1	0	0	0	0	0	0	0	0	0	0	0	0	0	0	0	35
	r45	2	4	5	21	3	1	1	5	2	32	4	13	7	4	3	12	0	0	0	23	48	98	54	0	26	8	0	2	5	2	0	10	0	0	0	0	0	0	0	0	0	1	0	1	0	2	5	230
	r46	4	1	2	23	1	0	5	11	4	30	10	10	13	9	0	20	1	0	4	3	26	17	25	0	38	4	0	24	2	1	0	1	0	0	0	0	25	0	1	0	0	0	0	0	1	0	17	85
	r47	5a	6	10	60	9	1	52	10	15	75	9	47	42	18	0	37	0	0	8	1	36	69	44	1	57	10	0	71	20	3	0	15	1	0	0	53	275	0	12	11	0	0	0	13	6	3	52	168
Central zone	r48	5	14	5	28	11	0	182	0	5	48	0	13	10	2	0	7	0	0	2	0	3	15	7	10	17	1	0	7	14	1	0	4	0	0	1	76	446	5	4	8	0	1	2	0	12	1	26	10
	r49	6	3	2	8	0	0	58	0	1	5	1	2	1	0	0	2	0	0	0	0	0	0	2	13	5	0	0	0	3	0	0	0	0	0	0	7	110	33	0	6	1	3	0	0	5	0	8	1
	r50	7a	0	0	0	0	0	0	0	0	0	0	0	0	0	0	0	0	0	0	0	0	0	0	3	0	0	0	0	0	0	0	0	0	0	0	0	1	4	0	0	1	1	0	0	0	0	0	0
	r51	8	0	0	0	0	0	3	0	0	0	0	0	0	0	0	0	0	0	0	0	0	0	0	5	0	0	0	0	0	0	0	0	0	0	0	1	1	28	0	0	0	3	0	0	0	0	0	0
	r52	7b	0	0	0	0	0	3	0	0	0	0	0	0	0	0	0	0	0	0	0	0	0	0	2	0	0	0	0	0	0	0	0	0	0	0	0	0	12	0	1	0	0	0	0	0	0	0	0
					Cluster analysis: classical, Paired group (UPGMA) algorithm, Horn's similarity index, stratigraphic constraints, Boot N: 1000, Cophen. Corr.: 0,8322
[truncated: 6 more columns]

## Sheet: Diversity
Central zone
taxon	1a	2	4	5a	5	6	7a	8	7b			1a	Lower	Upper	2	Lower	Upper	4	Lower	Upper	5a	Lower	Upper	5	Lower	Upper	6	Lower	Upper	7a	Lower	Upper	8	Lower	Upper	7b	Lower	Upper
polita	0	4	1	6	14	3	0	0	0		Richness	15	21	30	33	39	45	32	34	41	38	38	44	37	37	43	25	30	37	6	4	9	7	12	20	5	7	13
pusilla	0	5	2	10	5	2	0	0	0		Individuals	131	131	131	1879	1879	1879	656	656	656	1566	1566	1566	1167	1167	1167	331	331	331	11	11	11	44	44	44	19	19	19
doliolum	1	21	23	60	28	8	0	0	0		Dominance_D	0.2251	0.1026	0.1879	0.435	0.1246	0.1446	0.1594	0.1182	0.1548	0.07456	0.1227	0.1473	0.1901	0.1212	0.1479	0.1681	0.1128	0.1676	0.2397	0.124	0.438	0.4329	0.09711	0.2345	0.4404	0.09695	0.3075
aculeata	1	3	1	9	11	0	0	0	0		Simpson_1-D	0.7749	0.812	0.8973	0.565	0.8552	0.8754	0.8406	0.845	0.8817	0.9254	0.8527	0.8772	0.8099	0.8521	0.8786	0.8319	0.8321	0.887	0.7603	0.562	0.876	0.5671	0.7645	0.9029	0.5596	0.6925	0.903
montana	0	1	0	1	0	0	0	0	0		Shannon_H	1.855	2.304	2.764	1.519	2.614	2.731	2.501	2.541	2.747	2.988	2.602	2.729	2.32	2.584	2.742	2.283	2.453	2.754	1.594	1.16	2.146	1.256	1.935	2.661	1.129	1.514	2.452
ruderatus	0	1	5	52	182	58	0	3	3		Evenness_e^H/S	0.4262	0.4071	0.5751	0.1384	0.318	0.3728	0.381	0.3341	0.4144	0.5225	0.3183	0.3821	0.275	0.3265	0.3906	0.3922	0.3526	0.4688	0.8207	0.6899	0.9568	0.5017	0.5067	0.7513	0.6183	0.6109	0.8992
perspectivus	0	5	11	10	0	0	0	0	0		Brillouin	1.702	2.069	2.469	1.486	2.567	2.682	2.412	2.442	2.641	2.934	2.548	2.673	2.26	2.518	2.67	2.162	2.306	2.585	1.139	0.8161	1.465	1.074	1.624	2.164	0.8878	1.166	1.809
diaphana	0	2	4	15	5	1	0	0	0		Menhinick	1.311	1.835	2.621	0.7613	0.8997	1.038	1.249	1.327	1.601	0.9603	0.9603	1.112	1.083	1.083	1.259	1.374	1.649	2.034	1.809	1.206	2.714	1.055	1.809	3.015	1.147	1.606	2.982
pura	0	32	30	75	48	5	0	0	0		Margalef	2.872	4.102	5.948	4.245	5.041	5.837	4.779	5.088	6.167	5.03	5.03	5.845	5.098	5.098	5.947	4.136	4.998	6.205	2.085	1.251	3.336	1.586	2.907	5.021	1.358	2.038	4.075
depressus	1	4	10	9	0	1	0	0	0		Equitability_J	0.685	0.7241	0.8305	0.4345	0.697	0.733	0.7216	0.7	0.7553	0.8215	0.6962	0.7374	0.6425	0.7	0.7417	0.7092	0.7052	0.7835	0.8897	0.7456	0.9766	0.6455	0.748	0.8987	0.7012	0.763	0.9572
laminata	2	13	10	47	13	2	0	0	0		Fisher_alpha	4.369	7.064	12.17	5.686	6.962	8.291	7.04	7.609	9.694	7.022	7.022	8.409	7.278	7.278	8.781	6.274	8.01	10.68	5.403	2.261	23.15	2.346	5.435	14.15	2.212	4.003	18.15
orthostoma	0	7	13	42	10	1	0	0	0		Berger-Parker	0.3588	0.229	0.3893	0.644	0.2847	0.3246	0.3552	0.2683	0.3399	0.1756	0.2797	0.3282	0.3822	0.2776	0.329	0.3323	0.2568	0.3595	0.3636	0.1818	0.6364	0.6364	0.1818	0.4318	0.6316	0.1579	0.5263
filograna	0	4	9	18	2	0	0	0	0		Chao-1	25.5	23.5	52.75	34.2	39	53	39	35	52	44	38.5	53	40.75	38	52.5	27	31.43	54.5	12	4.5	37	8	14	57	5.5	8	47
ventricosa	0	3	0	0	0	0	0	0	0
plicatula	1	12	20	37	7	2	0	0	0
latestriata	0	0	1	0	0	0	0	0	0
elata	0	0	4	8	2	0	0	0	0
incarnatus	9	23	3	1	0	0	0	0	0
faustinum	16	48	26	36	3	0	0	0	0
isognomostomos	4	98	17	69	15	0	0	0	0
rotundatus	1	54	25	44	7	2	0	0	0
kotulae	0	0	0	1	10	13	3	5	2
crystallina	0	26	38	57	17	5	0	0	0
minor	0	8	4	10	1	0	0	0	0
biplicata	0	2	24	71	7	0	0	0	0
fruticum	0	5	2	20	14	3	0	0	0
hortensis	1	2	1	3	1	0	0	0	0
vicinus	1	10	1	15	4	0	0	0	0
rupestris	0	0	0	1	0	0	0	0	0
cylindrica	0	0	0	0	1	0	0	0	0
pulchella	0	0	0	53	76	7	0	1	0
costata	0	0	25	275	446	110	1	1	0
tenuilabris	0	0	0	0	5	33	4	28	12
strigella	0	0	1	12	4	0	0	0	0
lubricella	0	0	0	11	8	6	0	0	1
columella	0	0	0	0	0	1	1	0	0
alpestris	0	1	0	0	1	3	1	3	0
pygmaeum	0	0	0	0	2	0	0	0	0
contracta	0	1	0	13	0	0	0	0	0
hammonis	0	0	1	6	12	5	0	0	0
fulvus	0	2	0	3	1	0	0	0	0
dubia	0	5	17	52	26	8	0	0	0
plicata	35	230	85	168	10	1	0	0	0
lapicida	7	26	0	0	0	0	0	0	0
oblonga	0	0	0	0	1	0	0	0	0
tridentatum	4	11	9	62	109	20	0	0	0
limacidae	47	1210	233	184	59	31	1	3	1
Entrance zone
taxon	1	3upper	3lower	3a	7a	8	7b					1	Lower	Upper	3upper	Lower	Upper	3lower	Lower	Upper	3a	Lower	Upper	7a	Lower	Upper	8	Lower	Upper	7b	Lower	Upper
polita	4	3	0	1	0	0	0				Richness	37	38	45	37	39	45	32	32	40	33	31	39	3	3	5	7	10	19	3	2	3
pusilla	2	11	4	16	0	1	0				Individuals	782	782	782	913	913	913	354	354	354	311	311	311	5	5	5	31	31	31	3	3	3
doliolum	7	21	27	16	0	0	0				Dominance_D	0.1751	0.08551	0.1083	0.1248	0.08594	0.1065	0.06379	0.08178	0.1153	0.1332	0.08045	0.1158	0.44	0.2	0.44	0.3215	0.07596	0.2071	0.3333	0.3333	0.5556
aculeata	1	3	2	3	0	0	0				Simpson_1-D	0.8249	0.8915	0.9144	0.8752	0.8935	0.914	0.9362	0.8846	0.9182	0.8668	0.884	0.9195	0.56	0.56	0.8	0.6785	0.7929	0.924	0.6667	0.4444	0.6667
montana	4	0	0	0	0	0	0				Shannon_H	2.281	2.795	2.96	2.639	2.808	2.963	2.993	2.71	2.975	2.664	2.705	2.974	0.9503	0.9503	1.609	1.393	1.944	2.74	1.099	0.6365	1.099
ruderatus	1	1	47	12	0	14	0				Evenness_e^H/S	0.2645	0.3941	0.4749	0.3785	0.3884	0.4653	0.6235	0.4193	0.5365	0.4352	0.4299	0.5492	0.8621	0.8621	1	0.5753	0.6161	0.8754	1	0.9449	1
perspectivus	2	11	2	0	0	0	0				Brillouin	2.203	2.7	2.86	2.562	2.724	2.873	2.837	2.556	2.799	2.5	2.535	2.781	0.5991	0.5991	0.9575	1.161	1.573	2.137	0.5973	0.3662	0.5973
diaphana	5	6	0	0	0	0	0				Menhinick	1.323	1.359	1.609	1.225	1.291	1.489	1.701	1.701	2.126	1.871	1.758	2.211	1.342	1.342	2.236	1.257	1.796	3.413	1.732	1.155	1.732
pura	19	24	2	9	0	0	0				Margalef	5.404	5.554	6.605	5.281	5.575	6.455	5.282	5.282	6.645	5.575	5.227	6.62	1.243	1.243	2.485	1.747	2.621	5.242	1.82	0.9102	1.82
depressus	7	7	1	1	0	0	0				Equitability_J	0.6317	0.7519	0.7971	0.731	0.7501	0.7933	0.8637	0.7611	0.8247	0.762	0.7645	0.8285	0.865	0.865	1	0.7159	0.8051	0.9515	1	0.9183	1
laminata	15	23	20	15	0	0	0				Fisher_alpha	8.072	8.352	10.38	7.743	8.276	9.929	8.536	8.536	11.59	9.333	8.565	11.78	3.167	0	9.284	2.816	5.117	20.87	0	0	2.622
orthostoma	12	16	9	10	0	0	0				Berger-Parker	0.3338	0.2033	0.2609	0.2738	0.2048	0.2574	0.1328	0.1893	0.2712	0.3215	0.1833	0.2797	0.6	0.2	0.6	0.4516	0.129	0.3871	0.3333	0.3333	0.6667
filograna	2	2	3	1	0	0	0				Chao-1	40.11	38.6	59	39.5	39.43	59	33	33.14	60	60.5	32.13	59.5	4	3	15	13	12.5	60	6	2	6
ventricosa	0	1	3	0	0	0	0
plicatula	12	16	8	11	0	0	0
latestriata	2	0	1	0	0	0	0
tumida	0	1	0	0	0	0	0
elata	0	4	4	1	0	0	0
incarnatus	12	18	2	1	0	0	0
faustina	46	129	18	5	0	0	0
isognomostomos	133	96	26	31	0	0	0
rotundatus	11	22	12	1	0	0	0
kotulae	0	0	0	1	1	1	1
crystallina	12	20	2	5	0	0	0
minor	2	8	0	0	0	0	0
glaber	1	0	0	0	0	0	0
biplicata	2	17	24	1	0	0	0
fruticum	2	14	10	3	0	0	0
hortensis	0	10	13	0	0	0	0
vicinus	5	17	6	2	0	0	0
rupestris	1	2	0	0	0	0	0
vindobonensis	3	0	0	0	0	0	0
cylindrica	0	0	0	1	0	0	0
pulchella	0	0	3	5	0	0	0
costata	0	2	3	100	0	1	1
tenuilabris	0	0	0	0	3	10	1
strigella	1	9	7	5	0	0	0
lubricella	1	1	0	1	0	0	0
alpestris	1	1	1	3	0	1	0
pygmaeum	0	3	1	4	0	3	0
contracta	2	0	0	0	0	0	0
dubia	4	5	25	8	0	0	0
plicata	261	250	30	12	0	0	0
lapicida	66	3	0	0	0	0	0
oblonga	0	0	0	0	1	0	0
tridentatum	5	39	12	18	0	0	0
substriata	0	0	0	1	0	0	0
angustior	1	0	0	0	0	0	0
limacidae	115	97	26	7	0	0	0
