# Supplementary material for: Shelter in Smoleń III – A unique example of stratified Holocene clastic cave sediments in Central Europe, a lithostratigraphic stratotype and a record of regional paleoecology
Source: PLoS One. 2020 Feb 6;15(2):e0228546. doi: 10.1371/journal.pone.0228546 (PMC7004378; doi:10.1371/journal.pone.0228546)
Supplement: S3 File — (XLSX) [file pone.0228546.s003.xlsx]

## Sheet: sample data
sample no.	inv. no.	layer	depth [cm]	square	zone	taxon	bone/tooth	body side	quantity
50		1	[-230]-[-240]	D4	entrance	Clethrionomys glareolus	m1	sin.	1
	P-004	1	[-240]-[-245]	D4	entrance	Microtus subterraneus	mandibula m1	dex.	1
134		3 upper	[-270]-[-280]	E4	entrance	Apodemus sp.	m1	dex.	1
	P-004	1	[-240]-[-245]	D4	entrance	Arvicola amphibius	m1	dex.	1
	P-007	1	[-250]-[-255]	D4	entrance	Arvicola amphibius	m1	dex.	1
33		4	[-300]-[-310]	D5	central	Apodemus flavicollis/sylvaticus	maxilla M1-M3	dex.	1
147		3 upper	[-290]-[-300]	E5	entrance	Apodemus sp.	mandibula m1	sin.	1
	P-007	1	[-250]-[-255]	D4	entrance	Clethrionomys glareolus	mandibula m1	sin.	1
5		1	[-250]-[-260]	D4	entrance	Apodemus sp.	mandibula m1-m2	dex.	1
5		1	[-250]-[-260]	D4	entrance	Apodemus sp.	mandibula m2-m3	dex.	1
56		1	[-250]-[-260]	D5	entrance	Apodemus sp.	mandibula m1-m3	dex.	1
5		1	[-250]-[-260]	D4	entrance	Apodemus sp.	maxilla M1-M2	sin.	1
5		1	[-250]-[-260]	D4	entrance	Apodemus sp.	mandibula m1	dex.	1
149		3 lower	[-300]-[-310]	E4	entrance	Apodemus sp.	m1	dex.	1
23		1	[-250]-[-260]	D4	entrance	Apodemus sp.	mandibula m1, m3	sin.	1
45		4	[-310]-[-320]	D5	central	Apodemus flavicollis/sylvaticus	maxilla M1-M3	dex.	1
5		1	[-250]-[-260]	D4	entrance	Arvicola amphibius	m1	dex.	1
2		4	[-290]-[-300]	D6	central	Apodemus sp.	M1	dex.	1
22		4	[-290]-[-300]	D6	central	Apodemus sp.	mandibula m1	dex.	1
60		4	[-280]-[-290]	D6	central	Apodemus sp.	mandibula m1	sin.	1
128		4	[-300]-[-310]	E5	central	Apodemus sp.	mandibula m1	dex.	1
128		4	[-300]-[-310]	E5	central	Apodemus sp.	M1	dex.	2
128		4	[-300]-[-310]	E5	central	Apodemus sp.	m1	dex.	1
128		4	[-300]-[-310]	E5	central	Apodemus sp.	M2	dex.	1
45		4	[-310]-[-320]	D5	central	Apodemus sp.	mandibula m1, m3	dex.	1
128		4	[-300]-[-310]	E5	central	Apodemus sp.	mandibula m3	dex.	1
2		4	[-290]-[-300]	D6	central	Apodemus sp.	mandibula m1-m3	dex.	1
25		4	[-320]-[-330]	D6	central	Apodemus sp.	m1	dex.	1
45		4	[-310]-[-320]	D5	central	Apodemus sp.	M1	dex.	1
24		4	[-300]-[-310]	D5	central	Apodemus sp.	mandibula m3	dex.	2
33		4	[-300]-[-310]	D5	central	Apodemus sp.	mandibula m3	dex.	1
33		4	[-300]-[-310]	D5	central	Apodemus sp.	mandibula m2-m3	sin.	1
5		1	[-250]-[-260]	D4	entrance	Microtus subterraneus	mandibula m1-m2	dex.	1
39		4	[-320]-[-330]	D5	central	Apodemus sp.	mandibula m1-m3	dex.	1
3		4	[-310]-[-320]	D6	central	Arvicola amphibius	M1	sin.	1
24		4	[-300]-[-310]	D5	central	Arvicola amphibius	m1	sin.	1
33		4	[-300]-[-310]	D5	central	Arvicola amphibius	mandibula m1-m2	dex.	1
2		4	[-290]-[-300]	D6	central	Clethrionomys glareolus	mandibula m1-m2	dex.	1
2		4	[-290]-[-300]	D6	central	Clethrionomys glareolus	m1	dex.	1
5		1	[-250]-[-260]	D4	entrance	Muscardinus avellanarius	mandibula p4, m2-m3	sin.	1
23		1	[-250]-[-260]	D4	entrance	Microtus subterraneus	m1	dex.	1
37		1	[-240]-[-250]	D5	entrance	Apodemus sp.	mandibula m1-m2	sin.	1
170		1	[-260]-[-270]	E4	entrance	Apodemus sp.	mandibula m1-m3	sin.	1
23		1	[-250]-[-260]	D4	entrance	Microtus subterraneus	mandibula m1-m2	dex.	1
10		1	[-240]-[-250]	D5	entrance	Clethrionomys glareolus	m1	dex.	1
23		1	[-250]-[-260]	D4	entrance	Clethrionomys glareolus	mandibula m1	dex.	1
23		1	[-250]-[-260]	D4	entrance	Clethrionomys glareolus	m1	dex.	1
2		4	[-290]-[-300]	D6	central	Clethrionomys glareolus	M1	dex.	1
2		4	[-290]-[-300]	D6	central	Clethrionomys glareolus	M1-M2	sin.	1
2		4	[-290]-[-300]	D6	central	Clethrionomys glareolus	m1	sin.	1
2		4	[-290]-[-300]	D6	central	Clethrionomys glareolus	mandibula m1-m3	sin.	1
2		4	[-290]-[-300]	D6	central	Clethrionomys glareolus	m1	sin.	2
3		4	[-310]-[-320]	D6	central	Clethrionomys glareolus	mandibula m1	dex.	1
3		4	[-310]-[-320]	D6	central	Clethrionomys glareolus	M1	dex.	3
3		4	[-310]-[-320]	D6	central	Clethrionomys glareolus	m1	dex.	5
3		4	[-310]-[-320]	D6	central	Clethrionomys glareolus	M1-M2	dex.	1
3		4	[-310]-[-320]	D6	central	Clethrionomys glareolus	mandibula m1-m2	sin.	1
3		4	[-310]-[-320]	D6	central	Clethrionomys glareolus	m1	sin.	1
3		4	[-310]-[-320]	D6	central	Clethrionomys glareolus	mandibula m1-m2	sin.	1
3		4	[-310]-[-320]	D6	central	Clethrionomys glareolus	M1	sin.	2
23		1	[-250]-[-260]	D4	entrance	Arvicola amphibius	mandibula m1-m2	dex.	1
	M-0011	1	[-240]-[-250]	D6	entrance	Glis glis	mandibula	dex.	1
5		1	[-250]-[-260]	D4	entrance	Clethrionomys glareolus	M1-M2	sin.	1
	P-011	1	[-260]-[-265]	D4	entrance	Clethrionomys glareolus	mandibula m1-m2	dex.	1
	P-011	1	[-260]-[-265]	D4	entrance	Clethrionomys glareolus	m1	sin.	3
38		1	[-260]-[-270]	D4	entrance	Microtus subterraneus	m1	dex.	3
38		1	[-260]-[-270]	D4	entrance	Clethrionomys glareolus	maxilla M1-M2	dex.	1
	M-0005	2	[-260]-[-270]	D6	central	Glis glis	mandibula	sin.	1
38		1	[-260]-[-270]	D4	entrance	Clethrionomys glareolus	maxilla M1	dex.	1
38		1	[-260]-[-270]	D4	entrance	Clethrionomys glareolus	maxilla M3	dex.	1
38		1	[-260]-[-270]	D4	entrance	Clethrionomys glareolus	mandibula m1-m2	dex.	1
38		1	[-260]-[-270]	D4	entrance	Microtus subterraneus	mandibula m1-m2	sin.	1
38		1	[-260]-[-270]	D4	entrance	Clethrionomys glareolus	maxilla M1	sin.	1
38		1	[-260]-[-270]	D4	entrance	Microtus subterraneus	mandibula m1-m3	sin.	1
38		1	[-260]-[-270]	D4	entrance	Microtus subterraneus	m1	sin.	2
47		1	[-260]-[-270]	D4	entrance	Apodemus sp.	mandibula m1	dex.	1
47		1	[-260]-[-270]	D4	entrance	Apodemus sp.	maxilla M1	dex.	1
47		1	[-260]-[-270]	D4	entrance	Microtus subterraneus	m1	dex.	3
47		1	[-260]-[-270]	D4	entrance	Clethrionomys glareolus	mandibula m1-m3	dex.	1
47		1	[-260]-[-270]	D4	entrance	Clethrionomys glareolus	mandibula m2-m3	dex.	1
47		1	[-260]-[-270]	D4	entrance	Clethrionomys glareolus	mandibula m1-m2	dex.	1
10		1	[-240]-[-250]	D5	entrance	Microtus subterraneus	mandibula m1-m2	dex.	1
10		1	[-240]-[-250]	D5	entrance	Microtus subterraneus	m1	dex.	1
47		1	[-260]-[-270]	D4	entrance	Clethrionomys glareolus	mandibula m1	dex.	2
47		1	[-260]-[-270]	D4	entrance	Clethrionomys glareolus	m1	dex.	3
37		1	[-240]-[-250]	D5	entrance	Microtus subterraneus	m1	dex.	4
47		1	[-260]-[-270]	D4	entrance	Clethrionomys glareolus	maxilla M1	dex.	4
47		1	[-260]-[-270]	D4	entrance	Clethrionomys glareolus	maxilla M1-M3	dex.	1
47		1	[-260]-[-270]	D4	entrance	Apodemus sp.	mandibula m1	sin.	1
47		1	[-260]-[-270]	D4	entrance	Sciurus vulgaris	maxilla P4-M4	dex.	1
12		2	[-260]-[-270]	D6	central	Clethrionomys glareolus	mandibula m1	dex.	1
12		2	[-260]-[-270]	D6	central	Clethrionomys glareolus	m1	dex.	2
12		2	[-260]-[-270]	D6	central	Microtus subterraneus	mandibula m1-m2	dex.	1
12		2	[-260]-[-270]	D6	central	Sciurus vulgaris	M2	sin.	1
12		2	[-260]-[-270]	D6	central	Clethrionomys glareolus	mandibula m1-m2	sin.	1
12		2	[-260]-[-270]	D6	central	Clethrionomys glareolus	mandibula m1	sin.	1
12		2	[-260]-[-270]	D6	central	Clethrionomys glareolus	m1	sin.	1
17		2	[-250]-[-260]	D6	central	Microtus subterraneus	mandibula m1	dex.	1
47		1	[-260]-[-270]	D4	entrance	Sciurus vulgaris	ulna	dex.	1
47		1	[-260]-[-270]	D4	entrance	Apodemus sp.	M1	sin.	1
47		1	[-260]-[-270]	D4	entrance	Clethrionomys glareolus	mandibula m1-m3	sin.	2
47		1	[-260]-[-270]	D4	entrance	Microtus subterraneus	mandibula m1	sin.	1
47		1	[-260]-[-270]	D4	entrance	Microtus subterraneus	m1	sin.	4
47		1	[-260]-[-270]	D4	entrance	Clethrionomys glareolus	mandibula m1	sin.	1
47		1	[-260]-[-270]	D4	entrance	Clethrionomys glareolus	mandibula m1-m2	sin.	1
47		1	[-260]-[-270]	D4	entrance	Clethrionomys glareolus	m1	sin.	1
47		1	[-260]-[-270]	D4	entrance	Clethrionomys glareolus	maxilla M1	sin.	2
	P-013	1	[-270]-[-275]	D4	entrance	Clethrionomys glareolus	m1	dex.	1
	P-013	1	[-270]-[-275]	D4	entrance	Clethrionomys glareolus	mandibula m1	dex.	1
	P-013	1	[-270]-[-275]	D4	entrance	Clethrionomys glareolus	m1	sin.	1
11		1	[-270]-[-280]	D4	entrance	Clethrionomys glareolus	mandibula m1-m2	dex.	1
11		1	[-270]-[-280]	D4	entrance	Clethrionomys glareolus	m1	dex.	1
13		1	[-270]-[-280]	D4	entrance	Clethrionomys glareolus	m1	dex.	1
11		1	[-270]-[-280]	D4	entrance	Eliomys quercinus	mandibula	dex.	1
11		1	[-270]-[-280]	D4	entrance	Sciurus vulgaris	tibia	dex.	1
13		1	[-270]-[-280]	D4	entrance	Microtus subterraneus	mandibula m1-m2	sin.	1
13		1	[-270]-[-280]	D4	entrance	Clethrionomys glareolus	m1	sin.	1
	P-014	3 upper	[-280]-[-285]	D4	entrance	Clethrionomys glareolus	m1	dex.	1
	P-014	3 upper	[-280]-[-285]	D4	entrance	Microtus subterraneus	m1	dex.	2
	P-014	3 upper	[-280]-[-285]	D4	entrance	Microtus subterraneus	m1	sin.	2
19		3 upper	[-280]-[-290]	D4	entrance	Clethrionomys glareolus	M1	dex.	1
19		3 upper	[-280]-[-290]	D4	entrance	Clethrionomys glareolus	m1	dex.	3
19		3 upper	[-280]-[-290]	D4	entrance	Clethrionomys glareolus	M1	sin.	1
19		3 upper	[-280]-[-290]	D4	entrance	Cricetus cricetus	mandibula m1-m2	sin.	1
19		3 upper	[-280]-[-290]	D4	entrance	Microtus subterraneus	m1	dex.	2
48		3 upper	[-280]-[-290]	D5	entrance	Clethrionomys glareolus	M1	dex.	2
19		3 upper	[-280]-[-290]	D4	entrance	Microtus subterraneus	m1	sin.	3
	P-015	3 upper	[-290]-[-295]	D4	entrance	Clethrionomys glareolus	mandibula m1	dex.	3
	P-015	3 upper	[-290]-[-295]	D4	entrance	Clethrionomys glareolus	m1	sin.	1
	P-015	3 upper	[-290]-[-295]	D4	entrance	Eliomys quercinus	mandibula	dex.	1
144		2	[-280]-[-290]	E6	central	Apodemus sp.	cranium M1-M2	dex.	1
143		1a	[-270]-[-280]	E6	central	Arvicola amphibius	cranium M1	dex.	1
15		2	[-270]-[-280]	D6	central	Clethrionomys glareolus	mandibula m1-m2	dex.	1
15		2	[-270]-[-280]	D6	central	Clethrionomys glareolus	mandibula m1-m2	dex.	1
15		2	[-270]-[-280]	D6	central	Clethrionomys glareolus	M1-M2	dex.	1
15		2	[-270]-[-280]	D6	central	Clethrionomys glareolus	M1	dex.	1
15		2	[-270]-[-280]	D6	central	Clethrionomys glareolus	m1	dex.	3
15		2	[-270]-[-280]	D6	central	Clethrionomys glareolus	M1-M2	sin.	2
15		2	[-270]-[-280]	D6	central	Sciurus vulgaris	femur	dex.	1
15		2	[-270]-[-280]	D6	central	Sciurus vulgaris	m1	sin.	1
15		2	[-270]-[-280]	D6	central	Clethrionomys glareolus	M1	sin.	2
15		2	[-270]-[-280]	D6	central	Clethrionomys glareolus	m1	sin.	4
15		2	[-270]-[-280]	D6	central	Glis glis	m3	sin.	1
18		2	[-270]-[-280]	D6	central	Microtus subterraneus	m1	dex.	1
143		1a	[-270]-[-280]	E6	central	Arvicola amphibius	M1	dex.	1
	P-015	3 upper	[-290]-[-295]	D4	entrance	Eliomys quercinus	mandibula	sin.	1
	P-015	3 upper	[-290]-[-295]	D4	entrance	Microtus subterraneus	m1	sin.	2
1		3 upper	[-290]-[-300]	D4	entrance	Apodemus sp.	M1	dex.	1
1		3 upper	[-290]-[-300]	D4	entrance	Clethrionomys glareolus	mandibula m1-m2	dex.	1
48		3 upper	[-280]-[-290]	D5	entrance	Clethrionomys glareolus	mandibula m1-m2	dex.	1
48		3 upper	[-280]-[-290]	D5	entrance	Clethrionomys glareolus	mandibula m1	dex.	1
1		3 upper	[-290]-[-300]	D4	entrance	Clethrionomys glareolus	mandibula m1-m2	dex.	1
1		3 upper	[-290]-[-300]	D4	entrance	Clethrionomys glareolus	m1	dex.	2
31		3 upper	[-290]-[-300]	D4	entrance	Clethrionomys glareolus	mandibula m1-m2	dex.	2
31		3 upper	[-290]-[-300]	D4	entrance	Clethrionomys glareolus	m1	dex.	1
125		3 upper	[-270]-[-280]	E4	entrance	Clethrionomys glareolus	m1	dex.	1
133		3 upper	[-280]-[-290]	E5	entrance	Clethrionomys glareolus	mandibula m1-m2	dex.	1
149		3 lower	[-300]-[-310]	E4	entrance	Clethrionomys glareolus	mandibula m1-m2	dex.	2
149		3 lower	[-300]-[-310]	E4	entrance	Clethrionomys glareolus	mandibula m1	dex.	2
149		3 lower	[-300]-[-310]	E4	entrance	Clethrionomys glareolus	m1	dex.	3
147		3 upper	[-290]-[-300]	E5	entrance	Clethrionomys glareolus	m1	dex.	3
147		3 upper	[-290]-[-300]	E5	entrance	Clethrionomys glareolus	mandibula m1-m3	dex.	1
	M-0006	1	[-250]-[-260]	E4	entrance	Clethrionomys glareolus	mandibula m1-m2	sin.	1
31		3 upper	[-290]-[-300]	D4	entrance	Clethrionomys glareolus	M2	dex.	1
144		2	[-280]-[-290]	E6	central	Microtus subterraneus	m1	dex.	1
144		2	[-280]-[-290]	E6	central	Apodemus sp.	M1	dex.	1
143		1a	[-270]-[-280]	E6	central	Clethrionomys glareolus	mandibula m1-m2	dex.	1
17		2	[-250]-[-260]	D6	central	Arvicola amphibius	m1	sin.	1
17		2	[-250]-[-260]	D6	central	Glis glis	mandibula	sin.	2
17		2	[-250]-[-260]	D6	central	Glis glis	maxilla		1
146		2	[-280]-[-290]	E6	central	Microtus subterraneus	mandibula m1-m2	dex.	1
18		2	[-270]-[-280]	D6	central	Clethrionomys glareolus	m1	dex.	2
146		2	[-280]-[-290]	E6	central	Microtus subterraneus	m1	dex.	1
18		2	[-270]-[-280]	D6	central	Clethrionomys glareolus	mandibula m1	sin.	1
18		2	[-270]-[-280]	D6	central	Clethrionomys glareolus	mandibula m1-m2	sin.	1
129		1a	[-260]-[-270]	E6	central	Eliomys quercinus	mandibula	dex.	1
	M-0014	1a	[-250]-[-260]	D5	central	Clethrionomys glareolus	mandibula m1-m2	sin.	1
	M-0014	1a	[-250]-[-260]	D5	central	Clethrionomys glareolus	mandibula m1	sin.	1
12		2	[-260]-[-270]	D6	central	Microtus subterraneus	m1	sin.	2
15		2	[-270]-[-280]	D6	central	Microtus subterraneus	mandibula m1-m3	sin.	1
18		2	[-270]-[-280]	D6	central	Muscardinus avellanarius	mandibula	sin.	1
	M-0017	1a	[-240]-[-250]	D5	central	Eliomys quercinus	mandibula	dex.	1
	M-0017	1a	[-240]-[-250]	D5	central	Clethrionomys glareolus	mandibula	dex.	1
	M-0017	1a	[-240]-[-250]	D5	central	Glis glis	mandibula	dex.	1
20		2	[-270]-[-280]	C9	rear	Dicrostonyx torquatus	mandibula m1-m3	dex.	1
20		2	[-270]-[-280]	C9	rear	Microtus agrestis	m1	sin.	1
20		2	[-270]-[-280]	C9	rear	Microtus oeconomus	mandibula m1-m2	dex.	1
109		5	[-340]-[-350]	E6	central	Apodemus sp.	cranium M3	dex.	1
21		5	[-330]-[-340]	D6	central	Clethrionomys glareolus	m1	dex.	1
21		5	[-330]-[-340]	D6	central	Clethrionomys glareolus	mandibula m1	sin.	1
29		1a	[-240]-[-250]	D6	central	Microtus arvalis	mandibula m1	dex.	1
3		4	[-310]-[-320]	D6	central	Clethrionomys glareolus	m1	sin.	6
6		4	[-300]-[-310]	D6	central	Clethrionomys glareolus	mandibula m1-m2	dex.	1
6		4	[-300]-[-310]	D6	central	Clethrionomys glareolus	M1	dex.	1
18		2	[-270]-[-280]	D6	central	Eliomys quercinus	mandibula	sin.	2
6		4	[-300]-[-310]	D6	central	Clethrionomys glareolus	m1	dex.	2
1		3 upper	[-290]-[-300]	D4	entrance	Clethrionomys glareolus	mandibula m1-m2	sin.	1
1		3 upper	[-290]-[-300]	D4	entrance	Clethrionomys glareolus	mandibula m1-m3	sin.	1
30		1	[-230]-[-240]	D5	entrance	Clethrionomys glareolus	mandibula m1	dex.	1
30		1	[-230]-[-240]	D5	entrance	Clethrionomys glareolus	mandibula m1-m2	dex.	1
1		3 upper	[-290]-[-300]	D4	entrance	Clethrionomys glareolus	m1	sin.	2
56		1	[-250]-[-260]	D5	entrance	Microtus subterraneus	mandibula m1-m2	dex.	2
6		4	[-300]-[-310]	D6	central	Clethrionomys glareolus	mandibula m1-m3	sin.	1
6		4	[-300]-[-310]	D6	central	Clethrionomys glareolus	mandibula m1	sin.	1
6		4	[-300]-[-310]	D6	central	Clethrionomys glareolus	m1	sin.	1
22		4	[-290]-[-300]	D6	central	Clethrionomys glareolus	m1	sin.	1
31		3 upper	[-290]-[-300]	D4	entrance	Clethrionomys glareolus	mandibula m1	sin.	1
22		4	[-290]-[-300]	D6	central	Clethrionomys glareolus	mandibula m1	sin.	1
24		4	[-300]-[-310]	D5	central	Clethrionomys glareolus	mandibula m1-m2	dex.	2
24		4	[-300]-[-310]	D5	central	Clethrionomys glareolus	mandibula m1	dex.	1
24		4	[-300]-[-310]	D5	central	Clethrionomys glareolus	m1	dex.	4
24		4	[-300]-[-310]	D5	central	Clethrionomys glareolus	maxilla M1-M2	dex.	1
24		4	[-300]-[-310]	D5	central	Clethrionomys glareolus	mandibula m1-m2	sin.	8
24		4	[-300]-[-310]	D5	central	Clethrionomys glareolus	m1	sin.	6
25		4	[-320]-[-330]	D6	central	Clethrionomys glareolus	m1	dex.	2
25		4	[-320]-[-330]	D6	central	Clethrionomys glareolus	M1	sin.	2
33		4	[-300]-[-310]	D5	central	Clethrionomys glareolus	M1	dex.	1
72		8	[-350]-[-360]	D6	central	Arvicola amphibius	m1	dex.	1
33		4	[-300]-[-310]	D5	central	Clethrionomys glareolus	mandibula m1	dex.	1
27		2	[-260]-[-270]	D6	central	Clethrionomys glareolus	m1	dex.	1
27		2	[-260]-[-270]	D6	central	Clethrionomys glareolus	mandibula m1-m2	dex.	2
27		2	[-260]-[-270]	D6	central	Clethrionomys glareolus	mandibula m1	dex.	1
27		2	[-260]-[-270]	D6	central	Arvicola amphibius	m1	sin.	1
27		2	[-260]-[-270]	D6	central	Clethrionomys glareolus	m1	sin.	3
27		2	[-260]-[-270]	D6	central	Glis glis	m2	sin.	1
27		2	[-260]-[-270]	D6	central	Glis glis	mandibula	dex.	1
27		2	[-260]-[-270]	D6	central	Glis glis	mandibula	sin.	2
74		8	[-360]-[-370]	D6	central	Arvicola amphibius	M1	sin.	1
15		2	[-270]-[-280]	D6	central	Microtus subterraneus	m1	sin.	3
85		7b	[-360]-[-370]	D6	central	Arvicola amphibius	m1	dex.	1
37		1	[-240]-[-250]	D5	entrance	Clethrionomys glareolus	maxilla M1-M2	dex.	1
37		1	[-240]-[-250]	D5	entrance	Clethrionomys glareolus	mandibula m1-m2	dex.	1
37		1	[-240]-[-250]	D5	entrance	Clethrionomys glareolus	m1	dex.	2
31		3 upper	[-290]-[-300]	D4	entrance	Clethrionomys glareolus	mandibula m1-m2	sin.	3
30		1	[-230]-[-240]	D5	entrance	Glis glis	mandibula	sin.	2
30		1	[-230]-[-240]	D5	entrance	Microtus arvalis	mandibula m1-m2	dex.	2
56		1	[-250]-[-260]	D5	entrance	Microtus subterraneus	m1	dex.	3
	M-0017	1a	[-240]-[-250]	D5	central	Sciurus vulgaris	mandibula p4-m2	sin.	1
31		3 upper	[-290]-[-300]	D4	entrance	Clethrionomys glareolus	m1	sin.	1
31		3 upper	[-290]-[-300]	D4	entrance	Apodemus sp.	mandibula m1-m2	dex.	1
1		3 upper	[-290]-[-300]	D4	entrance	Eliomys quercinus	mandibula	sin.	1
31		3 upper	[-290]-[-300]	D4	entrance	Eliomys quercinus	mandibula	sin.	1
1		3 upper	[-290]-[-300]	D4	entrance	Microtus subterraneus	mandibula m1-m2	dex.	2
1		3 upper	[-290]-[-300]	D4	entrance	Microtus subterraneus	m1	dex.	2
1		3 upper	[-290]-[-300]	D4	entrance	Microtus subterraneus	mandibula m1-m2	sin.	1
32		1a	[-250]-[-260]	D6	central	Clethrionomys glareolus	m1	sin.	2
32		1a	[-250]-[-260]	D6	central	Microtus subterraneus	m1	dex.	2
32		1a	[-250]-[-260]	D6	central	Microtus subterraneus	mandibula m1-m2	sin.	1
33		4	[-300]-[-310]	D5	central	Clethrionomys glareolus	m1	dex.	1
33		4	[-300]-[-310]	D5	central	Clethrionomys glareolus	M1	sin.	1
33		4	[-300]-[-310]	D5	central	Clethrionomys glareolus	mandibula m1-m2	sin.	1
18		2	[-270]-[-280]	D6	central	Eliomys quercinus	mandibula p4	dex.	2
33		4	[-300]-[-310]	D5	central	Clethrionomys glareolus	m1	sin.	4
1		3 upper	[-290]-[-300]	D4	entrance	Microtus subterraneus	mandibula m1	sin.	2
1		3 upper	[-290]-[-300]	D4	entrance	Microtus subterraneus	mandibula m1-m2	sin.	1
149		3 lower	[-300]-[-310]	E4	entrance	Apodemus sp.	mandibula m2-m3	sin.	1
39		4	[-320]-[-330]	D5	central	Clethrionomys glareolus	mandibula m1-m2	dex.	1
39		4	[-320]-[-330]	D5	central	Clethrionomys glareolus	m1	dex.	1
39		4	[-320]-[-330]	D5	central	Clethrionomys glareolus	m1	sin.	1
39		4	[-320]-[-330]	D5	central	Clethrionomys glareolus	mandibula m1-m2	sin.	1
42		4	[-320]-[-330]	D5	central	Clethrionomys glareolus	m1	dex.	1
42		4	[-320]-[-330]	D5	central	Clethrionomys glareolus	m1	sin.	3
44		4	[-320]-[-330]	D6	central	Clethrionomys glareolus	M1	dex.	1
44		4	[-320]-[-330]	D6	central	Clethrionomys glareolus	m1	dex.	2
44		4	[-320]-[-330]	D6	central	Clethrionomys glareolus	mandibula m1-m2	sin.	1
1		3 upper	[-290]-[-300]	D4	entrance	Microtus subterraneus	m1	sin.	2
31		3 upper	[-290]-[-300]	D4	entrance	Microtus subterraneus	m1	sin.	1
1		3 upper	[-290]-[-300]	D4	entrance	Sciurus vulgaris	M1	sin.	1
7		3 lower	[-300]-[-310]	D4	entrance	Sciurus vulgaris	m2	dex.	1
7		3 lower	[-300]-[-310]	D4	entrance	Apodemus sp.	m1	sin.	1
16		3 lower	[-300]-[-310]	D4	entrance	Apodemus sp.	mandibula m1	sin.	1
7		3 lower	[-300]-[-310]	D4	entrance	Clethrionomys glareolus	M2	dex.	1
7		3 lower	[-300]-[-310]	D4	entrance	Apodemus flavicollis/sylvaticus	maxilla M1-M3	sin.	1
48		3 upper	[-280]-[-290]	D5	entrance	Clethrionomys glareolus	M1	sin.	2
7		3 lower	[-300]-[-310]	D4	entrance	Apodemus sp.	mandibula m1-m3	sin.	1
36		1a	[-250]-[-260]	D5	central	Apodemus sp.	mandibula m3	dex.	2
36		1a	[-250]-[-260]	D5	central	Apodemus sp.	mandibula m1	dex.	1
36		1a	[-250]-[-260]	D5	central	Apodemus sp.	mandibula m3	sin.	1
36		1a	[-250]-[-260]	D5	central	Clethrionomys glareolus	mandibula m1-m2	dex.	5
36		1a	[-250]-[-260]	D5	central	Clethrionomys glareolus	M1	dex.	3
36		1a	[-250]-[-260]	D5	central	Clethrionomys glareolus	m1	dex.	9
36		1a	[-250]-[-260]	D5	central	Clethrionomys glareolus	mandibula m1-m2	sin.	3
36		1a	[-250]-[-260]	D5	central	Clethrionomys glareolus	mandibula m1	sin.	2
36		1a	[-250]-[-260]	D5	central	Clethrionomys glareolus	maxilla M1-M3	sin.	2
36		1a	[-250]-[-260]	D5	central	Clethrionomys glareolus	m1	sin.	3
36		1a	[-250]-[-260]	D5	central	Clethrionomys glareolus	m1	sin.	3
36		1a	[-250]-[-260]	D5	central	Dicrostonyx torquatus	m1	dex.	1
36		1a	[-250]-[-260]	D5	central	Dicrostonyx torquatus	M3	sin.	1
36		1a	[-250]-[-260]	D5	central	Glis glis	mandibula	dex.	1
36		1a	[-250]-[-260]	D5	central	Microtus subterraneus	mandibula m1-m3	dex.	1
36		1a	[-250]-[-260]	D5	central	Microtus subterraneus	mandibula m1-m2	dex.	2
36		1a	[-250]-[-260]	D5	central	Microtus subterraneus	m1	dex.	7
36		1a	[-250]-[-260]	D5	central	Microtus subterraneus	mandibula m1-m2	sin.	1
36		1a	[-250]-[-260]	D5	central	Microtus subterraneus	mandibula m1	sin.	3
36		1a	[-250]-[-260]	D5	central	Microtus subterraneus	mandibula m1-m3	sin.	1
36		1a	[-250]-[-260]	D5	central	Microtus subterraneus	m1	sin.	2
7		3 lower	[-300]-[-310]	D4	entrance	Clethrionomys glareolus	M1	dex.	1
37		1	[-240]-[-250]	D5	entrance	Arvicola amphibius	mandibula m1-m2	dex.	1
43		1	[-230]-[-240]	D5	entrance	Arvicola amphibius	M1	dex.	1
7		3 lower	[-300]-[-310]	D4	entrance	Clethrionomys glareolus	m1	dex.	4
7		3 upper	[-300]-[-310]	D4	entrance	Clethrionomys glareolus	mandibula m1-m2	dex.	1
7		3 upper	[-300]-[-310]	D4	entrance	Clethrionomys glareolus	mandibula m1-m3	dex.	1
43		1	[-230]-[-240]	D5	entrance	Clethrionomys glareolus	maxilla M1-M2	dex.	1
43		1	[-230]-[-240]	D5	entrance	Clethrionomys glareolus	maxilla M1	dex.	1
7		3 upper	[-300]-[-310]	D4	entrance	Clethrionomys glareolus	mandibula m1-m2	dex.	1
37		1	[-240]-[-250]	D5	entrance	Glis glis	mandibula	dex.	1
37		1	[-240]-[-250]	D5	entrance	Microtus agrestis/arvalis	mandibula m1	dex.	1
37		1	[-240]-[-250]	D5	entrance	Microtus arvalis	m1	sin.	1
56		1	[-250]-[-260]	D5	entrance	Microtus subterraneus	mandibula m1-m2	dex.	2
56		1	[-250]-[-260]	D5	entrance	Microtus subterraneus	m1	dex.	1
16		3 lower	[-300]-[-310]	D4	entrance	Clethrionomys glareolus	mandibula m1-m2	dex.	1
16		3 lower	[-300]-[-310]	D4	entrance	Clethrionomys glareolus	m1	dex.	7
7		3 lower	[-300]-[-310]	D4	entrance	Sciurus vulgaris	femur	sin.	1
7		3 lower	[-300]-[-310]	D4	entrance	Sciurus vulgaris	m3	sin.	1
7		3 lower	[-300]-[-310]	D4	entrance	Clethrionomys glareolus	M1	sin.	1
10		1	[-240]-[-250]	D5	entrance	Microtus subterraneus	mandibula m1-m2	sin.	2
10		1	[-240]-[-250]	D5	entrance	Microtus subterraneus	mandibula m1	sin.	1
10		1	[-240]-[-250]	D5	entrance	Microtus subterraneus	m1	sin.	2
44		4	[-320]-[-330]	D6	central	Clethrionomys glareolus	M1	sin.	1
7		3 lower	[-300]-[-310]	D4	entrance	Clethrionomys glareolus	m1	sin.	2
44		4	[-320]-[-330]	D6	central	Clethrionomys glareolus	m1	sin.	3
45		4	[-310]-[-320]	D5	central	Clethrionomys glareolus	mandibula m1	dex.	1
45		4	[-310]-[-320]	D5	central	Clethrionomys glareolus	m1	dex.	2
45		4	[-310]-[-320]	D5	central	Clethrionomys glareolus	mandibula m1	sin.	1
53		4	[-280]-[-290]	D6	central	Clethrionomys glareolus	mandibula m1	dex.	1
53		4	[-280]-[-290]	D6	central	Clethrionomys glareolus	m1	dex.	1
40		5	[-330]-[-340]	D5	central	Clethrionomys glareolus	mandibula m1-m2	dex.	1
40		5	[-330]-[-340]	D5	central	Clethrionomys glareolus	M1	dex.	1
40		5	[-330]-[-340]	D5	central	Clethrionomys glareolus	M1	sin.	3
40		5	[-330]-[-340]	D5	central	Clethrionomys glareolus	m1	sin.	3
40		5	[-330]-[-340]	D5	central	Dicrostonyx torquatus	M lub m		1
40		5	[-330]-[-340]	D5	central	Microtus oeconomus	m1	sin.	1
40		5	[-330]-[-340]	D5	central	Microtus oeconomus	m1	sin.	1
40		5	[-330]-[-340]	D5	central	Microtus oeconomus	m1	dex.	1
40		5	[-330]-[-340]	D5	central	Microtus subterraneus	m1	dex.	2
53		4	[-280]-[-290]	D6	central	Clethrionomys glareolus	mandibula m1	sin.	1
53		4	[-280]-[-290]	D6	central	Clethrionomys glareolus	m1	sin.	1
57		4	[-330]-[-340]	D5	central	Clethrionomys glareolus	m1	dex.	2
57		4	[-330]-[-340]	D5	central	Clethrionomys glareolus	mandibula m1-m2	sin.	1
170		1	[-260]-[-270]	E4	entrance	Arvicola amphibius	mandibula m1-m2	dex.	1
16		3 lower	[-300]-[-310]	D4	entrance	Clethrionomys glareolus	mandibula m1-m2	sin.	1
56		1	[-250]-[-260]	D5	entrance	Clethrionomys glareolus	mandibula m1-m2	dex.	3
56		1	[-250]-[-260]	D5	entrance	Clethrionomys glareolus	mandibula m1	dex.	1
56		1	[-250]-[-260]	D5	entrance	Clethrionomys glareolus	M3	dex.	1
43		1	[-230]-[-240]	D5	entrance	Glis glis	M2	dex.	1
43		1	[-230]-[-240]	D5	entrance	Glis glis	m2	dex.	1
43		1	[-230]-[-240]	D5	entrance	Microtus agrestis/arvalis	mandibula m1-m2	sin.	1
43		1	[-230]-[-240]	D5	entrance	Microtus arvalis	mandibula m1	sin.	1
16		3 lower	[-300]-[-310]	D4	entrance	Clethrionomys glareolus	mandibula m1-m2	sin.	1
43		1	[-230]-[-240]	D5	entrance	Sciurus vulgaris	maxilla	dex.	1
43		1a	[-240]-[-250]	D6	central	Apodemus sp.	mandibula m1	dex.	1
43		1a	[-240]-[-250]	D6	central	Arvicola amphibius	m1	dex.	1
43		1a	[-240]-[-250]	D6	central	Clethrionomys glareolus	mandibula m1-m2	dex.	1
43		1a	[-240]-[-250]	D6	central	Glis glis	mandibula	sin.	1
57		4	[-330]-[-340]	D5	central	Clethrionomys glareolus	m1	sin.	3
60		4	[-280]-[-290]	D6	central	Clethrionomys glareolus	mandibula m1	sin.	1
61		4	[-330]-[-340]	D5	central	Clethrionomys glareolus	m1	sin.	1
62		4	[-330]-[-340]	D6	central	Clethrionomys glareolus	m1	dex.	1
127		4	[-290]-[-300]	E6	central	Clethrionomys glareolus	mandibula m2	dex.	1
127		4	[-290]-[-300]	E6	central	Clethrionomys glareolus	mandibula m1	dex.	1
127		4	[-290]-[-300]	E6	central	Clethrionomys glareolus	m1	dex.	2
127		4	[-290]-[-300]	E6	central	Clethrionomys glareolus	mandibula m1-m2	sin.	1
127		4	[-290]-[-300]	E6	central	Clethrionomys glareolus	m1	sin.	3
128		4	[-300]-[-310]	E5	central	Clethrionomys glareolus	m1	dex.	4
128		4	[-300]-[-310]	E5	central	Clethrionomys glareolus	mandibula m1-m2	dex.	3
128		4	[-300]-[-310]	E5	central	Clethrionomys glareolus	mandibula m1	dex.	1
147		3 upper	[-290]-[-300]	E5	entrance	Apodemus sp.	maxilla M1-M3	dex.	1
125		3 upper	[-270]-[-280]	E4	entrance	Apodemus sp.	mandibula m1-m3	sin.	1
128		4	[-300]-[-310]	E5	central	Clethrionomys glareolus	mandibula m1	sin.	1
128		4	[-300]-[-310]	E5	central	Clethrionomys glareolus	m1	sin.	3
136		4	[-300]-[-310]	E5	central	Clethrionomys glareolus	m1	dex.	1
16		3 lower	[-300]-[-310]	D4	entrance	Clethrionomys glareolus	mandibula m1-m2	sin.	1
16		3 lower	[-300]-[-310]	D4	entrance	Clethrionomys glareolus	m1	sin.	4
16		3 lower	[-300]-[-310]	D4	entrance	Sciurus vulgaris	femur	sin.	1
16		3 lower	[-300]-[-310]	D4	entrance	Microtus agrestis	m1	dex.	1
16		3 lower	[-300]-[-310]	D4	entrance	Microtus agrestis	m1	dex.	1
7		3 lower	[-300]-[-310]	D4	entrance	Lasiopodomys gregalis	mandibula m1-m2	sin.	1
7		3 lower	[-300]-[-310]	D4	entrance	Microtus subterraneus	mandibula m1-m2	dex.	1
7		3 lower	[-300]-[-310]	D4	entrance	Microtus subterraneus	mandibula m1-m2	dex.	2
7		3 lower	[-300]-[-310]	D4	entrance	Microtus subterraneus	m1	dex.	4
16		3 lower	[-300]-[-310]	D4	entrance	Microtus subterraneus	mandibula m1-m2	dex.	1
16		3 lower	[-300]-[-310]	D4	entrance	Microtus subterraneus	mandibula m1	dex.	1
16		3 lower	[-300]-[-310]	D4	entrance	Microtus subterraneus	mandibula m1-m2	dex.	1
16		3 lower	[-300]-[-310]	D4	entrance	Microtus subterraneus	mandibula m1	dex.	1
48		3 upper	[-280]-[-290]	D5	entrance	Clethrionomys glareolus	mandibula m1-m2	sin.	1
125		3 upper	[-270]-[-280]	E4	entrance	Clethrionomys glareolus	mandibula m1-m2	sin.	1
16		3 lower	[-300]-[-310]	D4	entrance	Microtus subterraneus	m1	dex.	8
7		3 lower	[-300]-[-310]	D4	entrance	Microtus subterraneus	mandibula m1-m2	sin.	1
7		3 lower	[-300]-[-310]	D4	entrance	Microtus subterraneus	m1	sin.	2
125		3 upper	[-270]-[-280]	E4	entrance	Clethrionomys glareolus	mandibula m1	sin.	1
16		3 lower	[-300]-[-310]	D4	entrance	Microtus subterraneus	mandibula m1	sin.	1
16		3 lower	[-300]-[-310]	D4	entrance	Microtus subterraneus	mandibula m1-m2	sin.	1
149		3 lower	[-300]-[-310]	E4	entrance	Clethrionomys glareolus	mandibula m1-m2	sin.	2
125		3 upper	[-270]-[-280]	E4	entrance	Clethrionomys glareolus	m1	sin.	1
16		3 lower	[-300]-[-310]	D4	entrance	Microtus subterraneus	mandibula m1-m2	sin.	1
134		3 upper	[-270]-[-280]	E4	entrance	Apodemus sp.	mandibula m1-m3	sin.	1
136		4	[-300]-[-310]	E5	central	Clethrionomys glareolus	mandibula m1	dex.	2
136		4	[-300]-[-310]	E5	central	Clethrionomys glareolus	mandibula m1-m2	dex.	1
16		3 lower	[-300]-[-310]	D4	entrance	Microtus subterraneus	m1	sin.	3
56		1	[-250]-[-260]	D5	entrance	Clethrionomys glareolus	mandibula m1-m3	dex.	2
56		1	[-250]-[-260]	D5	entrance	Clethrionomys glareolus	m1	dex.	2
56		1	[-250]-[-260]	D5	entrance	Clethrionomys glareolus	M1	dex.	2
170		1	[-260]-[-270]	E4	entrance	Clethrionomys glareolus	mandibula m1-m3	dex.	1
170		1	[-260]-[-270]	E4	entrance	Clethrionomys glareolus	mandibula m1-m2	dex.	1
170		1	[-260]-[-270]	E4	entrance	Clethrionomys glareolus	m1	dex.	1
171		1	[-250]-[-260]	E5	entrance	Clethrionomys glareolus	mandibula m1	dex.	1
175		1	[-240]-[-250]	E4	entrance	Clethrionomys glareolus	m1	dex.	1
177		1	[-250]-[-260]	E4	entrance	Clethrionomys glareolus	m1	dex.	1
64		5a	[-300]-[-310]	E6	central	Arvicola amphibius	m1	dex.	1
64		5a	[-300]-[-310]	E6	central	Clethrionomys glareolus	M1	dex.	1
64		5a	[-300]-[-310]	E6	central	Clethrionomys glareolus	m1	dex.	3
30		1	[-230]-[-240]	D5	entrance	Microtus subterraneus	m1	sin.	1
37		1	[-240]-[-250]	D5	entrance	Microtus subterraneus	m1	sin.	3
	P-016	3 lower	[-300]-[-310]	D4	entrance	Apodemus sp.	m1	sin.	1
	P-016	3 lower	[-300]-[-310]	D4	entrance	Clethrionomys glareolus	mandibula m1	dex.	2
	P-016	3 lower	[-300]-[-310]	D4	entrance	Clethrionomys glareolus	m1	dex.	4
126		3 upper	[-280]-[-290]	E4	entrance	Clethrionomys glareolus	mandibula m1-m2	sin.	1
149		3 lower	[-300]-[-310]	E4	entrance	Clethrionomys glareolus	m1	sin.	2
120		5a	[-315]-[-320]	E6	central	Apodemus flavicollis/sylvaticus	cranium M2	dex.	2
	M-0067	5a	[-310]-[-320]	E5	central	Clethrionomys glareolus	mandibula m1-m2	dex.	1
	M-0078	5a	[-310]-[-320]	E4	central	Microtus subterraneus	mandibula m1-m2	dex.	1
133		3 upper	[-280]-[-290]	E5	entrance	Clethrionomys glareolus	mandibula m1-m2	sin.	2
133		3 upper	[-280]-[-290]	E5	entrance	Clethrionomys glareolus	m1	sin.	1
147		3 upper	[-290]-[-300]	E5	entrance	Clethrionomys glareolus	m1	sin.	1
151		3 upper	[-270]-[-280]	E4	entrance	Clethrionomys glareolus	mandibula m1	sin.	1
	P-016	3 lower	[-300]-[-310]	D4	entrance	Clethrionomys glareolus	mandibula m1-m2	sin.	2
109		5	[-340]-[-350]	E6	central	Clethrionomys glareolus	mandibula m1	dex.	1
	M-0078	5a	[-310]-[-320]	E4	central	Clethrionomys glareolus	mandibula m1-m2	sin.	1
52		1a	[-250]-[-260]	C8	rear	Apodemus sp.	mandibula m1-m2	sin.	1
52		1a	[-250]-[-260]	C8	rear	Apodemus sp.	mandibula m1	dex.	1
52		1a	[-250]-[-260]	C8	rear	Apodemus sp.	mandibula m1-m2	dex.	1
52		1a	[-250]-[-260]	C8	rear	Clethrionomys glareolus	m1	sin.	6
52		1a	[-250]-[-260]	C8	rear	Clethrionomys glareolus	mandibula m1	sin.	1
52		1a	[-250]-[-260]	C8	rear	Clethrionomys glareolus	mandibula m1	dex.	1
52		1a	[-250]-[-260]	C8	rear	Clethrionomys glareolus	m1	dex.	2
52		1a	[-250]-[-260]	C8	rear	Clethrionomys glareolus	M1	dex.	1
52		1a	[-250]-[-260]	C8	rear	Clethrionomys glareolus	M1	sin.	1
52		1a	[-250]-[-260]	C8	rear	Dicrostonyx torquatus	mandibula m1	sin.	1
52		1a	[-250]-[-260]	C8	rear	Glis glis	M2	dex.	1
52		1a	[-250]-[-260]	C8	rear	Lemmus lemmus	m3	dex.	1
52		1a	[-250]-[-260]	C8	rear	Microtus agrestis	m1	sin.	1
52		1a	[-250]-[-260]	C8	rear	Microtus subterraneus	m1	sin.	2
52		1a	[-250]-[-260]	C8	rear	Microtus subterraneus	m1	dex.	1
137		4	[-300]-[-310]	E5	central	Clethrionomys glareolus	m1	dex.	2
137		4	[-300]-[-310]	E5	central	Clethrionomys glareolus	mandibula m1-m2	dex.	1
	P-084	4	[-270]-[-280]	C6	central	Clethrionomys glareolus	mandibula m1-m2	dex.	1
	P-084	4	[-270]-[-280]	C6	central	Clethrionomys glareolus	m1	dex.	1
3		4	[-310]-[-320]	D6	central	Dicrostonyx torquatus	m1		1
56		1	[-250]-[-260]	D5	entrance	Apodemus flavicollis/sylvaticus	M1-M3	sin.	1
	P-016	3 lower	[-300]-[-310]	D4	entrance	Clethrionomys glareolus	m1	sin.	1
56		1	[-250]-[-260]	D5	entrance	Apodemus sp.	mandibula m1	sin.	1
	M-0078	5a	[-310]-[-320]	E4	central	Microtus subterraneus	mandibula m1-m2	sin.	2
	P-016	3 lower	[-300]-[-310]	D4	entrance	Eliomys quercinus	mandibula	dex.	1
	P-016	3 lower	[-300]-[-310]	D4	entrance	Microtus subterraneus	m1	dex.	2
30		1	[-230]-[-240]	D5	entrance	Clethrionomys glareolus	mandibula m1-m2	sin.	1
30		1	[-230]-[-240]	D5	entrance	Clethrionomys glareolus	m1	sin.	2
37		1	[-240]-[-250]	D5	entrance	Clethrionomys glareolus	mandibula m1-m2	sin.	2
37		1	[-240]-[-250]	D5	entrance	Clethrionomys glareolus	mandibula m1	sin.	1
37		1	[-240]-[-250]	D5	entrance	Clethrionomys glareolus	m1	sin.	1
	P-016	3 lower	[-300]-[-310]	D4	entrance	Apodemus sp.	mandibula	sin.	1
43		1	[-230]-[-240]	D5	entrance	Clethrionomys glareolus	mandibula m3	sin.	1
43		1	[-230]-[-240]	D5	entrance	Clethrionomys glareolus	m1	sin.	1
	P-016	3 lower	[-300]-[-310]	D4	entrance	Microtus subterraneus	mandibula m1-m2	sin.	2
56		1	[-250]-[-260]	D5	entrance	Glis glis	M2	sin.	1
56		1	[-250]-[-260]	D5	entrance	Glis glis	M2	sin.	1
56		1	[-250]-[-260]	D5	entrance	Microtus arvalis	mandibula m1-m2	dex.	1
	P-019	3 lower	[-310]-[-315]	D4	entrance	Clethrionomys glareolus	mandibula m1-m2	dex.	1
	P-019	3 lower	[-310]-[-315]	D4	entrance	Clethrionomys glareolus	m1	dex.	2
43		1	[-230]-[-240]	D5	entrance	Microtus subterraneus	m1	sin.	1
	P-019	3 lower	[-310]-[-315]	D4	entrance	Clethrionomys glareolus	mandibula m1	sin.	1
	P-019	3 lower	[-310]-[-315]	D4	entrance	Clethrionomys glareolus	m1	sin.	5
60		4	[-280]-[-290]	D6	central	Dicrostonyx torquatus	M2	sin.	1
	M-096	4	[-310]-[-315]	E6	central	Dicrostonyx torquatus	mandibula m1-m2	dex.	1
2		4	[-290]-[-300]	D6	central	Eliomys quercinus	mandibula	dex.	1
110		5	[-330]-[-340]	E6	central	Apodemus sp.	m1	dex.	2
	M-0081	5	[-320]-[-330]	E5	central	Arvicola amphibius	mandibula m3	dex.	1
	M-0081	5	[-320]-[-330]	E5	central	Clethrionomys glareolus	mandibula m1-m3	sin.	1
	M-0084	5	[-320]-[-330]	E4	central	Clethrionomys glareolus	mandibula m2	dex.	1
	M-0084	5	[-320]-[-330]	E4	central	Clethrionomys glareolus	mandibula m1-m2	sin.	1
	P-019	3 lower	[-310]-[-315]	D4	entrance	Microtus subterraneus	m1	dex.	1
	P-019	3 lower	[-310]-[-315]	D4	entrance	Microtus subterraneus	m1	sin.	3
46		3 lower	[-310]-[-320]	D4	entrance	Apodemus sp.	mandibula m1	dex.	1
46		3 lower	[-310]-[-320]	D4	entrance	Apodemus sp.	m1	dex.	1
59		3 lower	[-310]-[-320]	D4	entrance	Apodemus sp.	M1	dex.	2
46		3 lower	[-310]-[-320]	D4	entrance	Apodemus sp.	mandibula m1	sin.	1
46		3 lower	[-310]-[-320]	D4	entrance	Apodemus sp.	mandibula m1-m3	sin.	1
46		3 lower	[-310]-[-320]	D4	entrance	Arvicola amphibius	m1	dex.	1
46		3 lower	[-310]-[-320]	D4	entrance	Clethrionomys glareolus	mandibula m1	dex.	4
46		3 lower	[-310]-[-320]	D4	entrance	Clethrionomys glareolus	mandibula m1-m2	dex.	1
46		3 lower	[-310]-[-320]	D4	entrance	Clethrionomys glareolus	m1	dex.	9
46		3 lower	[-310]-[-320]	D4	entrance	Clethrionomys glareolus	M1	dex.	4
59		3 lower	[-310]-[-320]	D4	entrance	Clethrionomys glareolus	M1	dex.	1
59		3 lower	[-310]-[-320]	D4	entrance	Clethrionomys glareolus	mandibula m1-m2	dex.	1
6		4	[-300]-[-310]	D6	central	Eliomys quercinus	mandibula	dex.	1
6		4	[-300]-[-310]	D6	central	Eliomys quercinus	mandibula	sin.	1
22		4	[-290]-[-300]	D6	central	Eliomys quercinus	mandibula	sin.	1
33		4	[-300]-[-310]	D5	central	Eliomys quercinus	mandibula	dex.	2
39		4	[-320]-[-330]	D5	central	Eliomys quercinus	maxilla M3	sin.	1
128		4	[-300]-[-310]	E5	central	Eliomys quercinus	M1/M2	dex.	1
	M-096	4	[-310]-[-315]	E6	central	Eliomys quercinus	mandibula	sin.	1
25		4	[-320]-[-330]	D6	central	Microtus agrestis	mandibula m1-m2	dex.	1
128		4	[-300]-[-310]	E5	central	Microtus agrestis	mandibula m1	sin.	1
49		4	[-330]-[-340]	D6	central	Microtus agrestis/arvalis	mandibula m1, m3	dex.	1
57		4	[-330]-[-340]	D5	central	Microtus agrestis/arvalis	m1	sin.	1
61		4	[-330]-[-340]	D5	central	Microtus agrestis/arvalis	m1	sin.	1
59		3 lower	[-310]-[-320]	D4	entrance	Clethrionomys glareolus	mandibula m1	dex.	2
59		3 lower	[-310]-[-320]	D4	entrance	Clethrionomys glareolus	m1	dex.	6
	M-0084	5	[-320]-[-330]	E4	central	Cricetus cricetus	mandibula m1-m3	sin.	1
59		3 lower	[-310]-[-320]	D4	entrance	Apodemus sp.	mandibula m2-m3	sin.	1
46		3 lower	[-310]-[-320]	D4	entrance	Clethrionomys glareolus	mandibula m1-m2	sin.	3
46		3 lower	[-310]-[-320]	D4	entrance	Clethrionomys glareolus	mandibula m1	sin.	4
46		3 lower	[-310]-[-320]	D4	entrance	Clethrionomys glareolus	mandibula m1-m3	sin.	1
46		3 lower	[-310]-[-320]	D4	entrance	Clethrionomys glareolus	m3	sin.	1
125		3 upper	[-270]-[-280]	E4	entrance	Eliomys quercinus	M3	dex.	1
126		3 upper	[-280]-[-290]	E4	entrance	Eliomys quercinus	M1/M2	dex.	1
46		3 lower	[-310]-[-320]	D4	entrance	Clethrionomys glareolus	m1	sin.	6
46		3 lower	[-310]-[-320]	D4	entrance	Clethrionomys glareolus	M1	sin.	2
59		3 lower	[-310]-[-320]	D4	entrance	Clethrionomys glareolus	M1	sin.	4
59		3 lower	[-310]-[-320]	D4	entrance	Clethrionomys glareolus	mandibula m1	sin.	2
59		3 lower	[-310]-[-320]	D4	entrance	Clethrionomys glareolus	mandibula m1-m2	sin.	4
59		3 lower	[-310]-[-320]	D4	entrance	Clethrionomys glareolus	m1	sin.	4
130		5a	[-310]-[-315]	E6	central	Apodemus sp.	M1	dex.	1
64		5a	[-300]-[-310]	E6	central	Clethrionomys glareolus	M1	sin.	1
64		5a	[-300]-[-310]	E6	central	Clethrionomys glareolus	m1	sin.	3
64		5a	[-300]-[-310]	E6	central	Microtus subterraneus	m1	dex.	1
64		5a	[-300]-[-310]	E6	central	Apodemus sp.	mandibula m1	dex.	1
65		5a	[-300]-[-310]	E6	central	Apodemus flavicollis/sylvaticus	maxilla M1-M2	sin.	1
65		5a	[-300]-[-310]	E6	central	Clethrionomys glareolus	M1	dex.	3
65		5a	[-300]-[-310]	E6	central	Clethrionomys glareolus	m1	dex.	3
65		5a	[-300]-[-310]	E6	central	Clethrionomys glareolus	M3	sin.	1
65		5a	[-300]-[-310]	E6	central	Clethrionomys glareolus	m1	sin.	1
65		5a	[-300]-[-310]	E6	central	Clethrionomys glareolus	mandibula m1-m2	sin.	1
65		5a	[-300]-[-310]	E6	central	Clethrionomys glareolus	mandibula m1	sin.	1
65		5a	[-300]-[-310]	E6	central	Microtus subterraneus	m1	dex.	2
65		5a	[-300]-[-310]	E6	central	Microtus subterraneus	mandubula m1-m2	sin.	1
119		5a	[-300]-[-310]	E6	central	Microtus subterraneus	m1	dex.	1
128		4	[-300]-[-310]	E5	central	Microtus subterraneus	m1	dex.	1
79		8	[-350]-[-360]	D6	central	Arvicola amphibius	mandibula m1	sin.	1
59		3 lower	[-310]-[-320]	D4	entrance	Clethrionomys glareolus	M1-M2	sin.	1
46		3 lower	[-310]-[-320]	D4	entrance	Microtus agrestis	mandibula m1-m2	dex.	1
77		8	[-350]-[-360]	D6	central	Clethrionomys glareolus	M1	sin.	1
68		8	[-350]-[-360]	D6	central	Dicrostonyx torquatus	m		1
71		8	[-370]-[-380]	D6	central	Dicrostonyx torquatus	m1	dex.	1
	M-0088	5	[-330]-[-340]	E5	central	Cricetus cricetus	mandibula m1-m3	dex.	1
77		8	[-350]-[-360]	D6	central	Microtus agrestis/arvalis	mandibula m1-m2	dex.	1
77		8	[-350]-[-360]	D6	central	Microtus agrestis/arvalis	mandibula m1-m2	sin.	1
77		8	[-350]-[-360]	D6	central	Microtus agrestis/arvalis	m1	dex.	1
71		8	[-370]-[-380]	D6	central	Lasiopodomys gregalis	m1	sin.	1
128		4	[-300]-[-310]	E5	central	Microtus subterraneus	m1	sin.	3
136		4	[-300]-[-310]	E5	central	Microtus subterraneus	m1	dex.	2
3		4	[-310]-[-320]	D6	central	Microtus agrestis/arvalis	m1	sin.	1
75		8	[-350]-[-360]	D6	central	Lasiopodomys gregalis	mandibula m1-m2	sin.	1
141		7b	[-370]-[-380]	D5	central	Arvicola amphibius	M1	sin.	1
141		7b	[-370]-[-380]	D5	central	Arvicola amphibius	cranium		1
138		7b	[-360]-[-370]	D5	central	Clethrionomys glareolus	m1	dex.	1
59		3 lower	[-310]-[-320]	D4	entrance	Microtus agrestis	mandibula m1	dex.	1
80		7b	[-370]-[-380]	E6	central	Dicrostonyx torquatus	m1	dex.	1
81		7b	[-380]-[-390]	D5	central	Dicrostonyx torquatus	M1	sin.	1
136		4	[-300]-[-310]	E5	central	Microtus subterraneus	mandibula m1-m2	sin.	1
120		5a	[-315]-[-320]	E6	central	Microtus agrestis/arvalis	m1	dex.	1
83		7b	[-380]-[-390]	D5	central	Dicrostonyx torquatus	m1	dex.	1
89		7a	[-340]-[-350]	D5	central	Dicrostonyx torquatus	m1	dex.	1
46		3 lower	[-310]-[-320]	D4	entrance	Microtus agrestis/arvalis	m1	dex.	1
110		5	[-330]-[-340]	E6	central	Apodemus sp.	m1	sin.	2
109		5	[-340]-[-350]	E6	central	Clethrionomys glareolus	M1	sin.	1
97		6	[-350]-[-360]	E6	central	Arvicola amphibius	m1	sin.	1
97		6	[-350]-[-360]	E6	central	Arvicola amphibius	M1	sin.	1
121		5a	[-320]-[-325]	E6	central	Microtus agrestis/arvalis	m1	sin.	1
97		6	[-350]-[-360]	E6	central	Arvicola amphibius	m1	sin.	1
96		6	[-330]-[-340]	E5	central	Clethrionomys glareolus	m1	dex.	1
100		6	[-360]-[-370]	D6	central	Clethrionomys glareolus	M1	dex.	1
100		6	[-360]-[-370]	D6	central	Clethrionomys glareolus	M2	dex.	1
100		6	[-360]-[-370]	D6	central	Clethrionomys glareolus	m1	sin.	1
109		5	[-340]-[-350]	E6	central	Clethrionomys glareolus	mandibula m1-m2	sin.	2
102		6	[-330]-[-340]	D6	central	Clethrionomys glareolus	M2	dex.	1
102		6	[-330]-[-340]	D6	central	Clethrionomys glareolus	m3	sin.	1
102		6	[-330]-[-340]	D6	central	Clethrionomys glareolus	m1	sin.	1
110		5	[-330]-[-340]	E6	central	Arvicola amphibius	m1	dex.	1
110		5	[-330]-[-340]	E6	central	Clethrionomys glareolus	mandibula m1	dex.	1
110		5	[-330]-[-340]	E6	central	Clethrionomys glareolus	m1	dex.	3
21		5	[-330]-[-340]	D6	central	Microtus agrestis/arvalis	m1	dex.	1
110		5	[-330]-[-340]	E6	central	Clethrionomys glareolus	m2	sin.	1
109		5	[-340]-[-350]	E6	central	Clethrionomys glareolus	m1		1
109		5	[-340]-[-350]	E6	central	Microtus oeconomus	m1	dex.	1
109		5	[-340]-[-350]	E6	central	Microtus subterraneus	m1	dex.	1
105		6	[-340]-[-350]	D6	central	Clethrionomys glareolus	m1	sin.	1
100		6	[-360]-[-370]	D6	central	Dicrostonyx torquatus	m1	sin.	1
100		6	[-360]-[-370]	D6	central	Dicrostonyx torquatus	m1	sin.	1
105		6	[-340]-[-350]	D6	central	Dicrostonyx torquatus	M3	dex.	1
110		5	[-330]-[-340]	E6	central	Clethrionomys glareolus	m1	sin.	1
97		6	[-350]-[-360]	E6	central	Microtus agrestis/arvalis	m1	dex.	1
109		5	[-340]-[-350]	E6	central	Apodemus sp.	m1	dex.	1
97		6	[-350]-[-360]	E6	central	Lasiopodomys gregalis	m1	dex.	1
100		6	[-360]-[-370]	D6	central	Lasiopodomys gregalis	mandibula m1-m2	dex.	1
111		5	[-340]-[-350]	E6	central	Clethrionomys glareolus	M1	dex.	1
110		5	[-330]-[-340]	E6	central	Clethrionomys glareolus	mandibula m1	sin.	1
99		6	[-350]-[-360]	E6	central	Microtus oeconomus	m1	dex.	1
100		6	[-360]-[-370]	D6	central	Microtus oeconomus	m1	dex.	1
152		5	[-320]-[-330]	E4	central	Apodemus sp.	m1	dex.	3
106		5	[-320]-[-330]	E5	central	Clethrionomys glareolus	mandibula m1-m2	dex.	2
106		5	[-320]-[-330]	E5	central	Clethrionomys glareolus	m1	dex.	2
106		5	[-320]-[-330]	E5	central	Clethrionomys glareolus	M3	sin.	2
106		5	[-320]-[-330]	E5	central	Clethrionomys glareolus	m3	sin.	1
106		5	[-320]-[-330]	E5	central	Clethrionomys glareolus	M1	sin.	2
106		5	[-320]-[-330]	E5	central	Clethrionomys glareolus	m1	sin.	5
106		5	[-320]-[-330]	E5	central	Clethrionomys glareolus	mandibula m1	sin.	1
152		5	[-320]-[-330]	E4	central	Microtus agrestis	m1	dex.	1
106		5	[-320]-[-330]	E5	central	Lasiopodomys gregalis	m1	sin.	1
106		5	[-320]-[-330]	E5	central	Microtus subterraneus	m1	dex.	3
106		5	[-320]-[-330]	E5	central	Microtus subterraneus	mandibula m1-m2	dex.	1
106		5	[-320]-[-330]	E5	central	Microtus subterraneus	m1	sin.	2
106		5	[-320]-[-330]	E5	central	Muscardinus avellanarius	M2	dex.	1
106		5	[-320]-[-330]	E5	central	Sciurus vulgaris	M3	dex.	1
107		5	[-330]-[-340]	E5	central	Clethrionomys glareolus	m1	sin.	2
107		5	[-330]-[-340]	E5	central	Microtus oeconomus	m1	sin.	1
152		5	[-320]-[-330]	E4	central	Apodemus sp.	m1	sin.	2
106		5	[-320]-[-330]	E5	central	Apodemus sp.	m1	sin.	2
108		5	[-330]-[-340]	E4	central	Clethrionomys glareolus	M2	dex.	1
108		5	[-330]-[-340]	E4	central	Clethrionomys glareolus	M1	sin.	1
108		5	[-330]-[-340]	E4	central	Clethrionomys glareolus	m1	sin.	1
108		5	[-330]-[-340]	E4	central	Apodemus sp.	m1	dex.	1
108		5	[-330]-[-340]	E4	central	Apodemus sp.	m1	sin.	1
111		5	[-340]-[-350]	E6	central	Lasiopodomys gregalis	m1	dex.	1
101		6	[-340]-[-350]	E6	central	Apodemus sp.	m1	dex.	1
104		6	[-340]-[-350]	E6	central	Apodemus sp.	m1	dex.	1
101		6	[-340]-[-350]	E6	central	Clethrionomys glareolus	M2	sin.	2
104		6	[-340]-[-350]	E6	central	Clethrionomys glareolus	m1	dex.	1
104		6	[-340]-[-350]	E6	central	Clethrionomys glareolus	mandibula m1-m2	sin.	1
104		6	[-340]-[-350]	E6	central	Clethrionomys glareolus	m3	sin.	1
110		5	[-330]-[-340]	E6	central	Lasiopodomys gregalis	m1	sin.	1
110		5	[-330]-[-340]	E6	central	Microtus subterraneus	m1	sin.	1
112		5	[-320]-[-330]	E5	central	Apodemus sp.	m1	sin.	3
110		5	[-330]-[-340]	E6	central	Apodemus sp.	M2	sin.	1
110		5	[-330]-[-340]	E6	central	Apodemus sp.	m3		1
110		5	[-330]-[-340]	E6	central	Microtus agrestis/arvalis	mandibula m1-m2	dex.	1
	M-0099	5	[-330]-[-340]	E6	central	Microtus oeconomus	mandibula m1-m2	dex.	1
103		6	[-330]-[-340]	E6	central	Apodemus sp.	m1	dex.	1
103		6	[-330]-[-340]	E6	central	Apodemus sp.	m3		1
106		5	[-320]-[-330]	E5	central	Microtus agrestis/arvalis	m1	sin.	1
103		6	[-330]-[-340]	E6	central	Clethrionomys glareolus	m1	dex.	3
103		6	[-330]-[-340]	E6	central	Clethrionomys glareolus	mandibula m1-m2	dex.	1
101		6	[-340]-[-350]	E6	central	Microtus agrestis/arvalis	m1	sin.	1
101		6	[-340]-[-350]	E6	central	Lasiopodomys gregalis	m1	dex.	2
112		5	[-320]-[-330]	E5	central	Apodemus flavicollis/sylvaticus	M1-M3		1
103		6	[-330]-[-340]	E6	central	Clethrionomys glareolus	m3	sin.	1
112		5	[-320]-[-330]	E5	central	Apodemus sp.	M2	dex.	1
103		6	[-330]-[-340]	E6	central	Clethrionomys glareolus	m1	sin.	2
112		5	[-320]-[-330]	E5	central	Clethrionomys glareolus	mandibula m1-m2	dex.	1
112		5	[-320]-[-330]	E5	central	Clethrionomys glareolus	mandibula m1	dex.	1
112		5	[-320]-[-330]	E5	central	Clethrionomys glareolus	m1	dex.	9
112		5	[-320]-[-330]	E5	central	Clethrionomys glareolus	M2	sin.	1
112		5	[-320]-[-330]	E5	central	Clethrionomys glareolus	M3	sin.	1
112		5	[-320]-[-330]	E5	central	Clethrionomys glareolus	M1	sin.	1
112		5	[-320]-[-330]	E5	central	Clethrionomys glareolus	m1	sin.	3
112		5	[-320]-[-330]	E5	central	Clethrionomys glareolus	mandibula m1-m2	sin.	2
112		5	[-320]-[-330]	E5	central	Microtus subterraneus	m1	dex.	4
137		4	[-300]-[-310]	E5	central	Microtus subterraneus	m1	dex.	1
114		5a	[-315]-[-320]	E5	central	Apodemus sp.	m1	dex.	1
137		4	[-300]-[-310]	E5	central	Microtus subterraneus	m1	sin.	1
	P-038	5	[-300]-[-310]	E5	central	Clethrionomys glareolus	mandibula m1-m2	dex.	1
113		5a	[-300]-[-310]	E5	central	Microtus subterraneus	m1	dex.	1
115		5a	[-300]-[-310]	E5	central	Microtus agrestis/arvalis	m1	sin.	1
116		5a	[-300]-[-310]	E5	central	Microtus agrestis/arvalis	m1	sin.	1
25		4	[-320]-[-330]	D6	central	Microtus oeconomus	m1	sin.	1
117		5a	[-300]-[-310]	E5	central	Microtus agrestis/arvalis	cranium M1-M3 , M1-M3	dex., sin.	1
114		5a	[-315]-[-320]	E5	central	Microtus subterraneus	m1	dex.	2
114		5a	[-315]-[-320]	E5	central	Microtus subterraneus	mandibula m1	dex.	6
113		5a	[-300]-[-310]	E5	central	Apodemus sp.	m1	dex.	1
113		5a	[-300]-[-310]	E5	central	Clethrionomys glareolus	M1	dex.	1
113		5a	[-300]-[-310]	E5	central	Clethrionomys glareolus	M2	dex.	1
114		5a	[-315]-[-320]	E5	central	Clethrionomys glareolus	M1	dex.	1
114		5a	[-315]-[-320]	E5	central	Clethrionomys glareolus	m1	dex.	2
114		5a	[-315]-[-320]	E5	central	Clethrionomys glareolus	mandibula m1-m2	dex.	1
114		5a	[-315]-[-320]	E5	central	Clethrionomys glareolus	M1	sin.	1
114		5a	[-315]-[-320]	E5	central	Clethrionomys glareolus	mandibula m1-m2	sin.	1
113		5a	[-300]-[-310]	E5	central	Clethrionomys glareolus	m1	dex.	3
113		5a	[-300]-[-310]	E5	central	Clethrionomys glareolus	m1	sin.	1
113		5a	[-300]-[-310]	E5	central	Clethrionomys glareolus	mandibula m1-m2	sin.	1
119		5a	[-300]-[-310]	E6	central	Apodemus sp.	M1	dex.	1
114		5a	[-315]-[-320]	E5	central	Sciurus vulgaris	m1	sin.	1
119		5a	[-300]-[-310]	E6	central	Apodemus sp.	m1	dex.	1
119		5a	[-300]-[-310]	E6	central	Clethrionomys glareolus	m1	dex.	1
113		5a	[-300]-[-310]	E5	central	Microtus oeconomus	m1	sin.	1
115		5a	[-300]-[-310]	E5	central	Microtus subterraneus	m1	dex.	1
117		5a	[-300]-[-310]	E5	central	Apodemus sp.	m1	dex.	1
118		5a	[-300]-[-310]	E5	central	Apodemus sp.	M1	dex.	1
103		6	[-330]-[-340]	E6	central	Glis glis	mandibula	dex.	1
120		5a	[-315]-[-320]	E6	central	Microtus subterraneus	m1	dex.	3
121		5a	[-320]-[-325]	E6	central	Microtus subterraneus	m1	dex.	3
116		5a	[-300]-[-310]	E5	central	Microtus subterraneus	m1	dex.	3
116		5a	[-300]-[-310]	E5	central	Microtus subterraneus	mandibula m1	dex.	1
	P-046	5	[-320]-[-325]	E6	central	Apodemus sp.	mandibula	dex.	1
119		5a	[-300]-[-310]	E6	central	Clethrionomys glareolus	mandibula m1-m2	dex.	1
119		5a	[-300]-[-310]	E6	central	Clethrionomys glareolus	M1	sin.	2
130		5a	[-310]-[-315]	E6	central	Microtus subterraneus	m1	dex.	5
117		5a	[-300]-[-310]	E5	central	Microtus subterraneus	mandibula m1-m2	dex.	1
115		5a	[-300]-[-310]	E5	central	Clethrionomys glareolus	m1	dex.	1
120		5a	[-315]-[-320]	E6	central	Apodemus sp.	m1	dex.	3
120		5a	[-315]-[-320]	E6	central	Apodemus sp.	M1	dex.	2
115		5a	[-300]-[-310]	E5	central	Clethrionomys glareolus	mandibula m1-m2	dex.	2
115		5a	[-300]-[-310]	E5	central	Clethrionomys glareolus	M1-M2	sin.	1
115		5a	[-300]-[-310]	E5	central	Clethrionomys glareolus	mandibula m1-m2	sin.	1
116		5a	[-300]-[-310]	E5	central	Clethrionomys glareolus	M1	dex.	1
44		4	[-320]-[-330]	D6	central	Microtus oeconomus	m1	dex.	1
130		5a	[-310]-[-315]	E6	central	Microtus subterraneus	mandibula m1-m2	dex.	3
119		5a	[-300]-[-310]	E6	central	Clethrionomys glareolus	mandibula m1-m2	sin.	1
119		5a	[-300]-[-310]	E6	central	Glis glis	m2	sin.	1
130		5a	[-310]-[-315]	E6	central	Apodemus sp.	m1	dex.	1
116		5a	[-300]-[-310]	E5	central	Clethrionomys glareolus	m1	sin.	2
122		5a	[-300]-[-310]	E6	central	Apodemus sp.	m1	dex.	1
	M-0067	5a	[-310]-[-320]	E5	central	Apodemus sp.	mandibula m1	dex.	1
122		5a	[-300]-[-310]	E6	central	Apodemus sp.	m1	sin.	2
122		5a	[-300]-[-310]	E6	central	Clethrionomys glareolus	m1	dex.	3
122		5a	[-300]-[-310]	E6	central	Clethrionomys glareolus	mandibula m1-m2	dex.	1
122		5a	[-300]-[-310]	E6	central	Clethrionomys glareolus	m1	sin.	4
122		5a	[-300]-[-310]	E6	central	Microtus subterraneus	m1	sin.	1
122		5a	[-300]-[-310]	E6	central	Eliomys quercinus	M3	dex.	1
103		6	[-330]-[-340]	E6	central	Lasiopodomys gregalis	m1	sin.	1
116		5a	[-300]-[-310]	E5	central	Muscardinus avellanarius	mandibula	sin.	1
120		5a	[-315]-[-320]	E6	central	Apodemus sp.	m2	dex.	1
124		5a	[-300]-[-310]	E6	central	Microtus subterraneus	mandibula m1-m2	dex.	1
117		5a	[-300]-[-310]	E5	central	Apodemus sp.	m2	dex.	1
120		5a	[-315]-[-320]	E6	central	Clethrionomys glareolus	M1	dex.	2
120		5a	[-315]-[-320]	E6	central	Clethrionomys glareolus	m1	dex.	7
120		5a	[-315]-[-320]	E6	central	Clethrionomys glareolus	mandibula m1-m2	dex.	1
120		5a	[-315]-[-320]	E6	central	Clethrionomys glareolus	m1	sin.	3
120		5a	[-315]-[-320]	E6	central	Clethrionomys glareolus	mandibula m1-m3	sin.	1
120		5a	[-315]-[-320]	E6	central	Clethrionomys glareolus	mandibula m1-m2	sin.	1
61		4	[-330]-[-340]	D5	central	Microtus oeconomus	mandibula m1-m3	sin.	1
	M-028	1a	[-260]-[-270]	E6	central	Glis glis	mandibula	dex.	1
	M-028	1a	[-260]-[-270]	E6	central	Glis glis	mandibula	sin.	3
117		5a	[-300]-[-310]	E5	central	Clethrionomys glareolus	M1-M3	dex.	1
121		5a	[-320]-[-325]	E6	central	Arvicola amphibius	m1	dex.	1
121		5a	[-320]-[-325]	E6	central	Arvicola amphibius	M1	dex.	1
121		5a	[-320]-[-325]	E6	central	Clethrionomys glareolus	m1	dex.	2
121		5a	[-320]-[-325]	E6	central	Clethrionomys glareolus	mandibula m1-m2	dex.	1
121		5a	[-320]-[-325]	E6	central	Clethrionomys glareolus	mandibula m1	dex.	1
121		5a	[-320]-[-325]	E6	central	Clethrionomys glareolus	m1	sin.	1
121		5a	[-320]-[-325]	E6	central	Clethrionomys glareolus	mandibula m1-m2	sin.	1
61		4	[-330]-[-340]	D5	central	Microtus oeconomus	mandibula m1	sin.	1
124		5a	[-300]-[-310]	E6	central	Microtus subterraneus	m1	dex.	1
117		5a	[-300]-[-310]	E5	central	Clethrionomys glareolus	M1	dex.	1
117		5a	[-300]-[-310]	E5	central	Clethrionomys glareolus	mandibula m1-m2	dex.	1
114		5a	[-315]-[-320]	E5	central	Microtus subterraneus	m1	sin.	6
121		5a	[-320]-[-325]	E6	central	Muscardinus avellanarius	mandibula m2	sin.	1
121		5a	[-320]-[-325]	E6	central	Apodemus sp.	M1	sin.	1
124		5a	[-300]-[-310]	E6	central	Clethrionomys glareolus	m1	dex.	1
124		5a	[-300]-[-310]	E6	central	Clethrionomys glareolus	mandibula m1-m2	sin.	1
124		5a	[-300]-[-310]	E6	central	Lasiopodomys gregalis	m1	sin.	1
124		5a	[-300]-[-310]	E6	central	Muscardinus avellanarius	mandibula	dex.	1
2		4	[-290]-[-300]	D6	central	Microtus subterraneus	m1	sin.	1
114		5a	[-315]-[-320]	E5	central	Microtus subterraneus	mandibula m1	sin.	1
147		3 upper	[-290]-[-300]	E5	entrance	Eliomys quercinus	mandibula	dex.	1
124		5a	[-300]-[-310]	E6	central	Microtus subterraneus	m1	sin.	2
153		5a	[-300]-[-310]	E6	central	Apodemus sp.	M1	dex.	1
153		5a	[-300]-[-310]	E6	central	Microtus subterraneus	mandibula m1	dex.	1
117		5a	[-300]-[-310]	E5	central	Cricetus cricetus	mandibula m1-m2	sin.	1
118		5a	[-300]-[-310]	E5	central	Clethrionomys glareolus	m1	dex.	1
118		5a	[-300]-[-310]	E5	central	Apodemus sp.	mandibula m1-m2	dex.	1
153		5a	[-300]-[-310]	E6	central	Microtus subterraneus	m1	dex.	3
59		3 lower	[-310]-[-320]	D4	entrance	Microtus agrestis/arvalis	m1	dex.	1
59		3 lower	[-310]-[-320]	D4	entrance	Microtus agrestis/arvalis	mandibula m1-m2	dex.	1
59		3 lower	[-310]-[-320]	D4	entrance	Microtus agrestis/arvalis	mandibula m1	sin.	1
46		3 lower	[-310]-[-320]	D4	entrance	Microtus oeconomus	m1	sin.	1
46		3 lower	[-310]-[-320]	D4	entrance	Microtus subterraneus	mandibula m1-m2	dex.	3
46		3 lower	[-310]-[-320]	D4	entrance	Microtus subterraneus	mandibula m1	dex.	1
46		3 lower	[-310]-[-320]	D4	entrance	Microtus subterraneus	m1	dex.	5
134		3 upper	[-270]-[-280]	E4	entrance	Eliomys quercinus	maxilla m1	sin.	1
59		3 lower	[-310]-[-320]	D4	entrance	Microtus subterraneus	mandibula m1-m2	dex.	5
3		4	[-310]-[-320]	D6	central	Microtus subterraneus	m1	sin.	1
6		4	[-300]-[-310]	D6	central	Microtus subterraneus	m1	dex.	2
6		4	[-300]-[-310]	D6	central	Microtus subterraneus	m1	sin.	2
6		4	[-300]-[-310]	D6	central	Microtus subterraneus	mandibula m1-m2	sin.	1
22		4	[-290]-[-300]	D6	central	Microtus subterraneus	m1	sin.	1
24		4	[-300]-[-310]	D5	central	Microtus subterraneus	m1	dex.	5
24		4	[-300]-[-310]	D5	central	Microtus subterraneus	m1	sin.	7
24		4	[-300]-[-310]	D5	central	Microtus subterraneus	mandibula m1-m2	sin.	2
33		4	[-300]-[-310]	D5	central	Microtus subterraneus	m1	dex.	2
33		4	[-300]-[-310]	D5	central	Microtus subterraneus	mandibula m1	dex.	1
33		4	[-300]-[-310]	D5	central	Microtus subterraneus	mandibula m1-m2	dex.	1
33		4	[-300]-[-310]	D5	central	Microtus subterraneus	m1	sin.	7
33		4	[-300]-[-310]	D5	central	Microtus subterraneus	mandibula m1-m2	sin.	2
39		4	[-320]-[-330]	D5	central	Microtus subterraneus	m1	dex.	1
39		4	[-320]-[-330]	D5	central	Microtus subterraneus	m1	sin.	1
42		4	[-320]-[-330]	D5	central	Microtus subterraneus	mandibula m1-m2	dex.	3
42		4	[-320]-[-330]	D5	central	Microtus subterraneus	mandibula m1-m2	sin.	1
44		4	[-320]-[-330]	D6	central	Microtus subterraneus	m1	dex.	1
45		4	[-310]-[-320]	D5	central	Microtus subterraneus	mandibula m1-m2	dex.	2
27		2	[-260]-[-270]	D6	central	Microtus agrestis/arvalis	mandibula m1-m2	dex.	1
53		4	[-280]-[-290]	D6	central	Microtus subterraneus	m1	dex.	1
60		4	[-280]-[-290]	D6	central	Microtus subterraneus	m1	dex.	1
129		1a	[-260]-[-270]	E6	central	Apodemus sp.	mandibula	sin.	1
129		1a	[-260]-[-270]	E6	central	Arvicola amphibius	m1	dex.	1
129		1a	[-260]-[-270]	E6	central	Arvicola amphibius	m1	sin.	1
129		1a	[-260]-[-270]	E6	central	Clethrionomys glareolus	m1	dex.	4
129		1a	[-260]-[-270]	E6	central	Clethrionomys glareolus	mandibula m1-m2	dex.	1
129		1a	[-260]-[-270]	E6	central	Clethrionomys glareolus	m1	sin.	4
129		1a	[-260]-[-270]	E6	central	Clethrionomys glareolus	mandibula m1-m2	sin.	2
129		1a	[-260]-[-270]	E6	central	Glis glis	m1	sin.	1
129		1a	[-260]-[-280]	E6	central	Glis glis	mandibula	sin.	1
129		1a	[-260]-[-270]	E6	central	Microtus subterraneus	m1	dex.	2
129		1a	[-260]-[-270]	E6	central	Microtus subterraneus	m1	sin.	1
113		5a	[-300]-[-310]	E5	central	Apodemus sp.	m1	sin.	1
117		5a	[-300]-[-310]	E5	central	Apodemus sp.	m1	sin.	1
130		5a	[-310]-[-315]	E6	central	Arvicola amphibius	mandibula m1-m2	dex.	1
130		5a	[-310]-[-315]	E6	central	Clethrionomys glareolus	m1	dex.	2
130		5a	[-310]-[-315]	E6	central	Clethrionomys glareolus	mandibula m1-m2	dex.	1
130		5a	[-310]-[-315]	E6	central	Clethrionomys glareolus	m1	sin.	2
130		5a	[-310]-[-315]	E6	central	Clethrionomys glareolus	mandibula m1-m2	sin.	1
113		5a	[-300]-[-310]	E5	central	Microtus subterraneus	m1	sin.	2
120		5a	[-315]-[-320]	E6	central	Microtus subterraneus	m1	sin.	3
121		5a	[-320]-[-325]	E6	central	Microtus subterraneus	m1	sin.	1
143		1a	[-270]-[-280]	E6	central	Clethrionomys glareolus	mandibula m1-m2	dex.	1
143		1a	[-270]-[-280]	E6	central	Clethrionomys glareolus	m1	dex.	1
144		2	[-280]-[-290]	E6	central	Apodemus sp.	mandibula m1	sin.	1
15		2	[-270]-[-280]	D6	central	Apodemus sp.	mandibula m1-m3	dex.	1
143		1a	[-270]-[-280]	E6	central	Clethrionomys glareolus	m1	sin.	2
143		1a	[-270]-[-280]	E6	central	Micromys minutus	mandibula m1-m3	sin.	1
143		1a	[-270]-[-280]	E6	central	Microtus subterraneus	m1	sin.	1
143		1a	[-270]-[-280]	E6	central	Microtus agrestis/arvalis	m1	sin.	1
	M-039	1a	[-270]-[-280]	E6	central	Dicrostonyx torquatus	mandibula m1-m3	dex.	1
131		2	[-270]-[-280]	E6	central	Apodemus sp.	M1	dex.	1
131		2	[-270]-[-280]	E6	central	Microtus subterraneus	mandibula m1-m2	dex.	2
131		2	[-270]-[-280]	E6	central	Apodemus sp.	m1	sin.	1
17		2	[-250]-[-260]	D6	central	Microtus subterraneus	mandibula m1	sin.	1
18		2	[-270]-[-280]	D6	central	Microtus subterraneus	m1	sin.	1
18		2	[-270]-[-280]	D6	central	Microtus subterraneus	mandibula m1	sin.	1
131		2	[-270]-[-280]	E6	central	Clethrionomys glareolus	m1	dex.	3
151		3 upper	[-270]-[-280]	E4	entrance	Eliomys quercinus	m1/m2		1
132		3 upper	[-270]-[-280]	E4	entrance	Microtus agrestis/arvalis	m1	sin.	1
59		3 lower	[-310]-[-320]	D4	entrance	Microtus subterraneus	m1	dex.	5
46		3 lower	[-310]-[-320]	D4	entrance	Microtus subterraneus	mandibula m1-m2	sin.	3
46		3 lower	[-310]-[-320]	D4	entrance	Microtus subterraneus	m1	sin.	2
59		3 lower	[-310]-[-320]	D4	entrance	Microtus subterraneus	mandibula m1-m2	sin.	1
59		3 lower	[-310]-[-320]	D4	entrance	Microtus subterraneus	m1	sin.	9
135		3a	[-310]-[-315]	E4	entrance	Apodemus sp.	mandibula m1-m3	sin.	1
135		3a	[-310]-[-315]	E4	entrance	Apodemus sp.	m2	sin.	1
148		3a	[-310]-[-315]	E4	entrance	Apodemus sp.	m1	dex.	1
135		3a	[-310]-[-315]	E4	entrance	Clethrionomys glareolus	m1	dex.	3
148		3a	[-310]-[-315]	E4	entrance	Clethrionomys glareolus	mandibula m1-m2	dex.	1
127		4	[-290]-[-300]	E6	central	Microtus subterraneus	m1	dex.	1
127		4	[-290]-[-300]	E6	central	Microtus subterraneus	m1	sin.	1
127		4	[-290]-[-300]	E6	central	Microtus subterraneus	mandibula m1	sin.	1
113		5a	[-300]-[-310]	E5	central	Microtus subterraneus	mandibula m1-m2	sin.	3
115		5a	[-300]-[-310]	E5	central	Microtus subterraneus	m1	sin.	1
116		5a	[-300]-[-310]	E5	central	Microtus subterraneus	m1	sin.	2
117		5a	[-300]-[-310]	E5	central	Microtus subterraneus	m1	sin.	1
115		5a	[-300]-[-310]	E5	central	Apodemus sp.	mandibula m1	sin.	1
115		5a	[-300]-[-310]	E5	central	Apodemus sp.	mandibula m1, m2	sin.	1
85		7b	[-360]-[-370]	D6	central	Dicrostonyx torquatus	M3	sin.	1
139		7b	[-360]-[-370]	D6	central	Dicrostonyx torquatus	m1	dex.	1
141		7b	[-370]-[-380]	D5	central	Dicrostonyx torquatus	m1	dex.	1
85		7b	[-360]-[-370]	D6	central	Microtus agrestis	mandibula m1-m2	dex.	1
140		7a	[-350]-[-360]	D5	central	Microtus oeconomus	m1	sin.	1
85		7b	[-360]-[-370]	D6	central	Microtus agrestis/arvalis	m1	sin.	1
142		7b	[-360]-[-370]	D6	central	Lasiopodomys gregalis	mandibula m1-m2	dex.	1
138		7b	[-360]-[-370]	D5	central	Microtus oeconomus	m1	sin.	1
139		7b	[-360]-[-370]	D6	central	Microtus oeconomus	m1	sin.	1
131		2	[-270]-[-280]	E6	central	Apodemus sp.	m2	dex.	1
131		2	[-270]-[-280]	E6	central	Clethrionomys glareolus	mandibula m1-m2	dex.	2
131		2	[-270]-[-280]	E6	central	Clethrionomys glareolus	mandibula m1	dex.	1
131		2	[-270]-[-280]	E6	central	Clethrionomys glareolus	m1	sin.	1
131		2	[-270]-[-280]	E6	central	Clethrionomys glareolus	mandibula m1	sin.	1
131		2	[-270]-[-280]	E6	central	Glis glis	M3	dex.	3
131		2	[-270]-[-280]	E6	central	Glis glis	mandibula	dex.	1
86		7b	[-370]-[-380]	D5	central	Sicista subtilis	mandibula m1-m3	sin.	1
131		2	[-270]-[-280]	E6	central	Glis glis	mandibula	sin.	1
17		2	[-250]-[-260]	D6	central	Apodemus sp.	mandibula m1-m3	sin.	1
17		2	[-250]-[-260]	D6	central	Apodemus flavicollis/sylvaticus	maxilla M1-M2	sin.	1
15		2	[-270]-[-280]	D6	central	Apodemus flavicollis/sylvaticus	maxilla M1-M3	sin.	1
144		2	[-280]-[-290]	E6	central	Clethrionomys glareolus	m1	dex.	1
144		2	[-280]-[-290]	E6	central	Clethrionomys glareolus	m1	sin.	1
18		2	[-270]-[-280]	D6	central	Microtus subterraneus	mandibula m1-m2	sin.	1
27		2	[-260]-[-270]	D6	central	Microtus subterraneus	m1	sin.	1
131		2	[-270]-[-280]	E6	central	Glis glis	p4	dex.	1
131		2	[-270]-[-280]	E6	central	Sicista betulina	mandibula m1-m3	dex.	1
145		2	[-270]-[-280]	E6	central	Apodemus sp.	maxilla M1-M3	dex.	1
145		2	[-270]-[-280]	E6	central	Arvicola amphibius	m1	dex.	1
145		2	[-270]-[-280]	E6	central	Clethrionomys glareolus	mandibula m1-m2	dex.	1
145		2	[-270]-[-280]	E6	central	Clethrionomys glareolus	m1	dex.	2
145		2	[-270]-[-280]	E6	central	Clethrionomys glareolus	m1	sin.	3
145		2	[-270]-[-280]	E6	central	Glis glis	m1/m2		1
145		2	[-270]-[-280]	E6	central	Glis glis	mandibula	dex.	1
145		2	[-270]-[-280]	E6	central	Glis glis	mandibula m2-m3	dex.	1
145		2	[-270]-[-280]	E6	central	Microtus agrestis/arvalis	m1	sin.	1
146		2	[-280]-[-290]	E6	central	Clethrionomys glareolus	mandibula m1-m3	dex.	1
146		2	[-280]-[-290]	E6	central	Clethrionomys glareolus	m1	dex.	1
146		2	[-280]-[-290]	E6	central	Clethrionomys glareolus	m1	sin.	4
146		2	[-280]-[-290]	E6	central	Glis glis	mandibula	dex.	1
146		2	[-280]-[-290]	E6	central	Glis glis	mandibula	sin.	1
145		2	[-270]-[-280]	E6	central	Microtus agrestis/arvalis	mandibula m1-m2	sin.	1
145		2	[-270]-[-280]	E6	central	Muscardinus avellanarius	mandibula	dex.	1
144		2	[-280]-[-290]	E6	central	Microtus subterraneus	m1	sin.	1
146		2	[-280]-[-290]	E6	central	Sciurus vulgaris	M1	dex.	1
46		3 lower	[-310]-[-320]	D4	entrance	Sciurus vulgaris	m1	sin.	1
48		3 upper	[-280]-[-290]	D5	entrance	Microtus subterraneus	mandibula m1	dex.	1
48		3 upper	[-280]-[-290]	D5	entrance	Microtus subterraneus	m1	dex.	3
147		3 upper	[-290]-[-300]	E5	entrance	Microtus subterraneus	m1	dex.	1
	P-020	3 lower	[-320]-[-325]	D4	entrance	Apodemus sp.	maxilla m1-m2	dex.	1
147		3 upper	[-290]-[-300]	E5	entrance	Microtus subterraneus	mandibula m1	dex.	1
	P-020	3 lower	[-320]-[-325]	D4	entrance	Apodemus sp.	m1	dex.	1
151		3 upper	[-270]-[-280]	E4	entrance	Microtus subterraneus	m1	dex.	1
149		3 lower	[-300]-[-310]	E4	entrance	Microtus subterraneus	mandibula m1-m2	dex.	1
149		3 lower	[-300]-[-310]	E4	entrance	Microtus subterraneus	m1	dex.	4
148		3a	[-310]-[-315]	E4	entrance	Clethrionomys glareolus	m1	dex.	8
148		3a	[-310]-[-315]	E4	entrance	Clethrionomys glareolus	mandibula m1	sin.	1
148		3a	[-310]-[-315]	E4	entrance	Clethrionomys glareolus	m1	sin.	3
135		3a	[-310]-[-315]	E4	entrance	Microtus subterraneus	m1	dex.	2
148		3a	[-310]-[-315]	E4	entrance	Microtus subterraneus	mandibula m1-m2	dex.	1
148		3a	[-310]-[-315]	E4	entrance	Microtus subterraneus	m1	dex.	5
	M-096	4	[-310]-[-315]	E6	central	Muscardinus avellanarius	mandibula m2-m3	dex.	1
	P-020	3 lower	[-320]-[-325]	D4	entrance	Clethrionomys glareolus	m1	dex.	3
	P-020	3 lower	[-320]-[-325]	D4	entrance	Clethrionomys glareolus	mandibula m1	dex.	1
	P-020	3 lower	[-320]-[-325]	D4	entrance	Clethrionomys glareolus	mandibula m1-m2	dex.	2
	P-020	3 lower	[-320]-[-325]	D4	entrance	Clethrionomys glareolus	m1	sin.	8
	P-020	3 lower	[-320]-[-325]	D4	entrance	Clethrionomys glareolus	mandibula m1	sin.	1
	P-020	3 lower	[-320]-[-325]	D4	entrance	Microtus subterraneus	m1	dex.	1
	P-020	3 lower	[-320]-[-325]	D4	entrance	Microtus subterraneus	m1	sin.	1
63		3 lower	[-320]-[-330]	D4	entrance	Apodemus sp.	mandibula m1	dex.	1
14		3 lower	[-320]-[-330]	D4	entrance	Apodemus sp.	mandibula m1-m2	dex.	1
63		3 lower	[-320]-[-330]	D4	entrance	Arvicola amphibius	m1	sin.	1
21		5	[-330]-[-340]	D6	central	Apodemus sp.	mandibula m1	dex.	1
	M-0092	5	[-320]-[-330]	E6	central	Apodemus sp.	mandibula m1-m3	dex.	1
112		5	[-320]-[-330]	E5	central	Apodemus sp.	mandibula m3	sin.	1
152		5	[-320]-[-330]	E4	central	Clethrionomys glareolus	m1	dex.	3
152		5	[-320]-[-330]	E4	central	Clethrionomys glareolus	m1	sin.	4
131		2	[-270]-[-280]	E6	central	Microtus subterraneus	m1	sin.	2
152		5	[-320]-[-330]	E4	central	Microtus subterraneus	m1	dex.	4
152		5	[-320]-[-330]	E4	central	Microtus subterraneus	m1	sin.	3
153		5a	[-300]-[-310]	E6	central	Apodemus sp.	M1	sin.	1
114		5a	[-315]-[-320]	E5	central	Apodemus sp.	mandibula m3	sin.	1
153		5a	[-300]-[-310]	E6	central	Clethrionomys glareolus	mandibula m1-m2	dex.	2
153		5a	[-300]-[-310]	E6	central	Clethrionomys glareolus	m1	dex.	2
153		5a	[-300]-[-310]	E6	central	Clethrionomys glareolus	mandibula m1-m2	sin.	1
153		5a	[-300]-[-310]	E6	central	Clethrionomys glareolus	m1	sin.	3
153		5a	[-300]-[-310]	E6	central	Lasiopodomys gregalis	m1	sin.	1
153		5a	[-300]-[-310]	E6	central	Microtus oeconomus	mandibula m1-m2	sin.	1
121		5a	[-320]-[-325]	E6	central	Microtus subterraneus	mandibula m1-m2	sin.	1
121		5a	[-320]-[-325]	E6	central	Microtus subterraneus	mandibula m2	sin.	1
153		5a	[-300]-[-310]	E6	central	Muscardinus avellanarius	M1	sin.	1
153		5a	[-300]-[-310]	E6	central	Microtus subterraneus	mandibula m1-m2	sin.	1
153		5a	[-300]-[-310]	E6	central	Microtus subterraneus	m1	sin.	4
169		1a	above [-270]	F6	central	Glis glis	mandibula	dex.	1
24		4	[-300]-[-310]	D5	central	Muscardinus avellanarius	mandibula	dex.	1
37		1	[-240]-[-250]	D5	entrance	Arvicola amphibius	M1	sin.	1
43		1	[-230]-[-240]	D5	entrance	Arvicola amphibius	m1	sin.	1
56		1	[-250]-[-260]	D5	entrance	Arvicola amphibius	mandibula m1-m2	sin.	1
14		3 lower	[-320]-[-330]	D4	entrance	Clethrionomys glareolus	mandibula m1-m2	dex.	1
14		3 lower	[-320]-[-330]	D4	entrance	Sciurus vulgaris	cranium M1-M3	dex.	1
14		3 lower	[-320]-[-330]	D4	entrance	Sciurus vulgaris	humerus	dex.	1
14		3 lower	[-320]-[-330]	D4	entrance	Sciurus vulgaris	m3	dex.	1
172		1a	[-270]-[-280]	F7	central	Glis glis	mandibula	dex.	1
173		1a	[-270]-[-280]	F7	central	Glis glis	mandibula	sin.	1
56		1	[-250]-[-260]	D5	entrance	Microtus subterraneus	mandibula m1-m2	sin.	1
14		3 lower	[-320]-[-330]	D4	entrance	Clethrionomys glareolus	mandibula m1	dex.	1
56		1	[-250]-[-260]	D5	entrance	Clethrionomys glareolus	mandibula m1-m2	sin.	1
176		1a	above [-270]	F7	central	Glis glis	mandibula	dex.	1
176		1a	above [-270]	F7	central	Glis glis	mandibula	sin.	1
56		1	[-250]-[-260]	D5	entrance	Clethrionomys glareolus	mandibula m1	sin.	1
56		1	[-250]-[-260]	D5	entrance	Clethrionomys glareolus	m1	sin.	2
146		2	[-280]-[-290]	E6	central	Microtus subterraneus	m1	sin.	2
131		2	[-270]-[-280]	E6	central	Microtus subterraneus	mandibula m1-m2	sin.	1
170		1	[-260]-[-270]	E4	entrance	Arvicola amphibius	m1	sin.	1
170		1	[-260]-[-270]	E4	entrance	Arvicola amphibius	mandibula m1	sin.	2
56		1	[-250]-[-260]	D5	entrance	Clethrionomys glareolus	M1	sin.	4
56		1	[-250]-[-260]	D5	entrance	Clethrionomys glareolus	M1-M3	sin.	1
175		1	[-240]-[-250]	E4	entrance	Clethrionomys glareolus	m1	sin.	1
177		1	[-250]-[-260]	E4	entrance	Clethrionomys glareolus	mandibula m1-m2	sin.	1
	M-048	1a	[-250]-[-260]	E6	central	Apodemus flavicollis/sylvaticus	maxilla M1-M3	sin.	1
	M-048	1a	[-250]-[-260]	E6	central	Glis glis	mandibula	sin.	1
	M-048	1a	[-250]-[-260]	E6	central	Glis glis	maxilla	sin.	1
	M-049	1	[-250]-[-260]	E4	entrance	Clethrionomys glareolus	mandibula m1-m3	dex.	1
174		1	[-240]-[-250]	E4	entrance	Microtus subterraneus	mandibula m1-m2	sin.	1
	M-061	3 lower	[-300]-[-310]	E4	entrance	Microtus subterraneus	mandibula m1-m2	dex.	1
	M-072	3a	[-310]-[-320]	E4	entrance	Clethrionomys glareolus	mandibula m1-m2	dex.	1
	M-072	3a	[-310]-[-320]	E4	entrance	Clethrionomys glareolus	mandibula m1-m2	sin.	1
	M-072	3a	[-310]-[-320]	E4	entrance	Microtus subterraneus	mandibula m1	sin.	1
118		5a	[-300]-[-310]	E5	central	Microtus subterraneus	m1	sin.	1
6		4	[-300]-[-310]	D6	central	Sciurus vulgaris	m1	sin.	1
6		4	[-300]-[-310]	D6	central	Sciurus vulgaris	ulna	sin.	1
33		4	[-300]-[-310]	D5	central	Sciurus vulgaris	calcaneus	dex.	1
14		3 lower	[-320]-[-330]	D4	entrance	Clethrionomys glareolus	mandibula m1-m3	dex.	1
14		3 lower	[-320]-[-330]	D4	entrance	Clethrionomys glareolus	M1	dex.	2
14		3 lower	[-320]-[-330]	D4	entrance	Clethrionomys glareolus	M1-M2	sin.	1
14		3 lower	[-320]-[-330]	D4	entrance	Clethrionomys glareolus	m1	dex.	12
14		3 lower	[-320]-[-330]	D4	entrance	Clethrionomys glareolus	mandibula m1-m2	dex.	1
14		3 lower	[-320]-[-330]	D4	entrance	Dicrostonyx torquatus	M2	sin.	1
14		3 lower	[-320]-[-330]	D4	entrance	Sciurus vulgaris	P4	dex.	1
14		3 lower	[-320]-[-330]	D4	entrance	Sciurus vulgaris	cranium P4-M3	sin.	1
14		3 lower	[-320]-[-330]	D4	entrance	Sciurus vulgaris	m1/m2	sin.	1
63		3 lower	[-320]-[-330]	D4	entrance	Clethrionomys glareolus	m1	dex.	8
63		3 lower	[-320]-[-330]	D4	entrance	Clethrionomys glareolus	M1	dex.	1
14		3 lower	[-320]-[-330]	D4	entrance	Sciurus vulgaris	p4	sin.	1
63		3 lower	[-320]-[-330]	D4	entrance	Apodemus sp.	mandibula m1-m3	sin.	1
14		3 lower	[-320]-[-330]	D4	entrance	Clethrionomys glareolus	mandibula m1	sin.	1
63		3 lower	[-320]-[-330]	D4	entrance	Apodemus flavicollis/sylvaticus	maxilla M1-M2	dex.	1
14		3 lower	[-320]-[-330]	D4	entrance	Clethrionomys glareolus	mandibula m1-m2	sin.	1
48		3 upper	[-280]-[-290]	D5	entrance	Microtus subterraneus	m1	sin.	1
123		3 upper	[-290]-[-300]	E5	entrance	Microtus subterraneus	mandibula m1-m2	sin.	1
126		3 upper	[-280]-[-290]	E4	entrance	Microtus subterraneus	mandibula m1-m2	sin.	1
126		3 upper	[-280]-[-290]	E4	entrance	Microtus subterraneus	m1	sin.	2
14		3 lower	[-320]-[-330]	D4	entrance	Clethrionomys glareolus	M1	sin.	2
14		3 lower	[-320]-[-330]	D4	entrance	Clethrionomys glareolus	m1	sin.	8
147		3 upper	[-290]-[-300]	E5	entrance	Microtus subterraneus	m1	sin.	1
147		3 upper	[-290]-[-300]	E5	entrance	Microtus subterraneus	mandibula m1	sin.	1
14		3 lower	[-320]-[-330]	D4	entrance	Clethrionomys glareolus	mandibula m1	sin.	1
14		3 lower	[-320]-[-330]	D4	entrance	Clethrionomys glareolus	mandibula m1-m2	sin.	1
63		3 lower	[-320]-[-330]	D4	entrance	Clethrionomys glareolus	m1	sin.	7
63		3 lower	[-320]-[-330]	D4	entrance	Clethrionomys glareolus	M1	sin.	4
14		3 lower	[-320]-[-330]	D4	entrance	Sciurus vulgaris	ulna	sin.	1
149		3 lower	[-300]-[-310]	E4	entrance	Microtus subterraneus	mandibula m1-m2	sin.	1
149		3 lower	[-300]-[-310]	E4	entrance	Microtus subterraneus	m1	sin.	6
14		3 lower	[-320]-[-330]	D4	entrance	Dicrostonyx torquatus	m1	sin.	1
14		3 lower	[-320]-[-330]	D4	entrance	Microtus agrestis/arvalis	m1	sin.	1
149		3 lower	[-300]-[-310]	E4	entrance	Eliomys quercinus	m/M		1
63		3 lower	[-320]-[-330]	D4	entrance	Microtus agrestis/arvalis	m1	sin.	1
48		3 upper	[-280]-[-290]	D5	entrance	Muscardinus avellanarius	mandibula	dex.	1
125		3 upper	[-270]-[-280]	E4	entrance	Muscardinus avellanarius	mandibula	sin.	1
132		3 upper	[-270]-[-280]	E4	entrance	Muscardinus avellanarius	mandibula m2-m3	sin.	1
63		3 lower	[-320]-[-330]	D4	entrance	Clethrionomys glareolus	maxilla M1-M3	dex.	1
63		3 lower	[-320]-[-330]	D4	entrance	Clethrionomys glareolus	maxilla M3	sin.	1
48		3 upper	[-280]-[-290]	D5	entrance	Sciurus vulgaris	m1	dex.	1
63		3 lower	[-320]-[-330]	D4	entrance	Clethrionomys glareolus	maxilla M1-M2	sin.	1
149		3 lower	[-300]-[-310]	E4	entrance	Muscardinus avellanarius	m1	dex.	1
63		3 lower	[-320]-[-330]	D4	entrance	Clethrionomys glareolus	M3	sin.	1
14		3 lower	[-320]-[-330]	D4	entrance	Microtus subterraneus	m1	dex.	3
14		3 lower	[-320]-[-330]	D4	entrance	Microtus subterraneus	mandibula m1-m2	dex.	1
63		3 lower	[-320]-[-330]	D4	entrance	Microtus subterraneus	m1	dex.	1
14		3 lower	[-320]-[-330]	D4	entrance	Microtus subterraneus	mandibula m1-m2	sin.	1
14		3 lower	[-320]-[-330]	D4	entrance	Microtus subterraneus	m1	sin.	6
63		3 lower	[-320]-[-330]	D4	entrance	Microtus subterraneus	mandibula m1-m3	sin.	1
63		3 lower	[-320]-[-330]	D4	entrance	Microtus subterraneus	mandibula m1-m2	sin.	1
63		3 lower	[-320]-[-330]	D4	entrance	Microtus subterraneus	m1	sin.	3
63		3 lower	[-320]-[-330]	D4	entrance	Sciurus vulgaris	m1	dex.	1
	P-021	3 lower	[-330]-[-335]	D4	entrance	Clethrionomys glareolus	m1	sin.	1
	P-021	3 lower	[-330]-[-335]	D4	entrance	Clethrionomys glareolus	mandibula m1-m2	sin.	1
34		3 lower	[-330]-[-340]	D4	entrance	Clethrionomys glareolus	M1	dex.	2
34		3 lower	[-330]-[-340]	D4	entrance	Clethrionomys glareolus	mandibula m1	dex.	3
34		3 lower	[-330]-[-340]	D4	entrance	Clethrionomys glareolus	m1	dex.	2
35		3 lower	[-330]-[-340]	D4	entrance	Clethrionomys glareolus	mandibula m1-m2	dex.	1
34		3 lower	[-330]-[-340]	D4	entrance	Clethrionomys glareolus	M1	sin.	2
135		3a	[-310]-[-315]	E4	entrance	Microtus subterraneus	m1	sin.	1
135		3a	[-310]-[-315]	E4	entrance	Microtus subterraneus	mandibula m1-m2	sin.	1
148		3a	[-310]-[-315]	E4	entrance	Microtus subterraneus	m1	sin.	4
34		3 lower	[-330]-[-340]	D4	entrance	Clethrionomys glareolus	m1	sin.	1
35		3 lower	[-330]-[-340]	D4	entrance	Clethrionomys glareolus	m1	sin.	1
34		3 lower	[-330]-[-340]	D4	entrance	Microtus agrestis	mandibula m1-m2	sin.	1
	M-0066	5a	[-300]-[-310]	E6	central	Eliomys quercinus	mandibula	sin.	1
35		3 lower	[-330]-[-340]	D4	entrance	Microtus agrestis/arvalis	m1	dex.	1
34		3 lower	[-330]-[-340]	D4	entrance	Lasiopodomys gregalis	m1	sin.	1
70		8	[-360]-[-370]	D4	central	Arvicola amphibius	m1	dex.	1
70		8	[-360]-[-370]	D4	central	Clethrionomys glareolus	m1	sin.	1
44		4	[-320]-[-330]	D6	central	Sciurus vulgaris	m1	dex.	1
69		8	[-370]-[-380]	D4	central	Clethrionomys glareolus	m1	dex.	1
84		7b	[-380]-[-390]	D4	entrance	Dicrostonyx torquatus	m1	dex.	1
92		7b	[-390]-[-400]	D4	entrance	Dicrostonyx torquatus	m1	dex.	1
113		5a	[-300]-[-310]	E5	central	Eliomys quercinus	mandibula	sin.	1
	P-041	5a	[-310]-[-315]	D6/E6	central	Clethrionomys glareolus	mandibula m1	sin.	2
	P-041	5a	[-310]-[-315]	D6/E6	central	Microtus subterraneus	m1	sin.	1
	P-044	5a	[-315]-[-320]	E6	central	Microtus subterraneus	m1	dex.	2
	P-044	5a	[-315]-[-320]	E6	central	Clethrionomys glareolus	m1	dex.	1
	P-044	5a	[-315]-[-320]	E6	central	Clethrionomys glareolus	mandibula m1-m2	dex.	1
	P-044	5a	[-315]-[-320]	E6	central	Clethrionomys glareolus	m1	sin.	3
	P-044	5a	[-315]-[-320]	E6	central	Clethrionomys glareolus	mandibula m1	sin.	1
	P-044	5a	[-315]-[-320]	E6	central	Clethrionomys glareolus	mandibula m1-m2	sin.	1
	P-044	5a	[-315]-[-320]	E6	central	Glis glis	p4	dex.	1
	P-046	5	[-320]-[-325]	E6	central	Microtus agrestis/arvalis	m1	dex.	1
	P-046	5	[-320]-[-325]	E6	central	Apodemus sp.	maxilla M1 M2	dex.	1
152		5	[-320]-[-330]	E4	central	Apodemus sp.	maxilla M1-M3	dex.	1
	P-046	5	[-320]-[-325]	E6	central	Arvicola amphibius	m1	sin.	1
	P-046	5	[-320]-[-325]	E6	central	Clethrionomys glareolus	mandibula m1-m2	dex.	1
	P-046	5	[-320]-[-325]	E6	central	Clethrionomys glareolus	m1	dex.	1
	P-046	5	[-320]-[-325]	E6	central	Clethrionomys glareolus	m1	sin.	4
	P-046	5	[-320]-[-325]	E6	central	Lasiopodomys gregalis	m1	dex.	1
	P-046	5	[-320]-[-325]	E6	central	Microtus subterraneus	m1	dex.	3
	P-046	5	[-320]-[-325]	E6	central	Microtus subterraneus	m1	sin.	3
	P-046	5	[-320]-[-325]	E6	central	Sciurus vulgaris	radius	sin.	1
44		4	[-320]-[-330]	D6	central	Sciurus vulgaris	M3	dex.	1
	P-049	6	[-330]-[-340]	D6	central	Arvicola amphibius	m1	dex.	1
	P-049	6	[-330]-[-340]	D6	central	Clethrionomys glareolus	mandibula m1	dex.	1
	P-049	6	[-330]-[-340]	D6	central	Clethrionomys glareolus	m1	sin.	1
	P-049	6	[-330]-[-340]	D6	central	Dicrostonyx torquatus	m1	dex.	1
	P-049	6	[-330]-[-340]	D6	central	Microtus subterraneus	m1	sin.	1
	P-051	6	[-340]-[-350]	D6	central	Microtus oeconomus	m1	sin.	1
	P-058	8	[-370]-[-380]	D5	central	Microtus agrestis	m1	dex.	1
	P-058	8	[-370]-[-380]	D5	central	Microtus oeconomus	mandibula m1-m3	dex.	1
	P-072	2	[-280]-[-290]	C8	rear	Glis glis	mandibula	dex.	1
	P-072	2	[-280]-[-290]	C8	rear	Microtus subterraneus	mandibula m1-m2	dex.	1
	P-074	4	[-290]-[-300]	C8	rear	Clethrionomys glareolus	mandibula m1-m2	dex.	1
	P-074	4	[-290]-[-300]	C8	rear	Clethrionomys glareolus	mandibula m1-m3	dex.	1
	P-074	4	[-290]-[-300]	C8	rear	Clethrionomys glareolus	mandibula m1	dex.	1
	P-074	4	[-290]-[-300]	C8	rear	Clethrionomys glareolus	mandibula m1-m2	sin.	1
	P-075	4	[-300]-[-310]	C8	rear	Arvicola amphibius	mandibula m1-m3	dex.	1
	P-075	4	[-300]-[-310]	C8	rear	Clethrionomys glareolus	m1	dex.	1
	P-075	4	[-300]-[-310]	C8	rear	Clethrionomys glareolus	m1	sin.	1
	P-075	4	[-300]-[-310]	C8	rear	Microtus oeconomus	m1	dex.	1
	P-077	4	[-310]-[-320]	C8	rear	Arvicola amphibius	mandibula m1-m3	sin.	1
	P-077	4	[-310]-[-320]	C8	rear	Arvicola amphibius	m1	sin.	1
	P-077	4	[-310]-[-320]	C8	rear	Dicrostonyx torquatus	m1	sin.	1
	P-077	4	[-310]-[-320]	C8	rear	Microtus oeconomus	m1	sin.	1
	P-078	4	[-320]-[-330]	C8	rear	Clethrionomys glareolus	mandibula m1-m3	dex.	1
	P-078	4	[-320]-[-330]	C8	rear	Microtus oeconomus	m1	dex.	1
	P-078	4	[-320]-[-330]	C8	rear	Microtus subterraneus	m1	dex.	1
	P-083	2	[-250]-[-270]	C6	central	Microtus subterraneus	m1	dex.	1
60		4	[-280]-[-290]	D6	central	Sciurus vulgaris	m1	dex.	1
24		4	[-300]-[-310]	D5	central	Sciurus vulgaris	M3	dex.	1
	P-085	5a	[-285]-[-295]	C6	central	Microtus subterraneus	m1	dex.	1
130		5a	[-310]-[-315]	E6	central	Microtus subterraneus	m1	sin.	4
	M-0066	5a	[-300]-[-310]	E6	central	Microtus subterraneus	mandibula m1-m2	sin.	1
	M-0066	5a	[-300]-[-310]	E6	central	Apodemus sp.	mandibula m1-m3	sin.	1
	P-087	3a	[-325]-[-340]	C4	entrance	Arvicola amphibius	m1	sin.	1
	W-0008	1a	[-240]-[-250]	D6	central	Glis glis	mandibula	dex.	1
103		6	[-330]-[-340]	E6	central	Microtus oeconomus	m1	sin.	1
98		6	[-330]-[-340]	E6	central	Microtus subterraneus	m1	sin.	1
103		6	[-330]-[-340]	E6	central	Microtus subterraneus	m1	dex.	2
98		6	[-330]-[-340]	E6	central	Sciurus vulgaris	P3	sin.	1
75		8	[-350]-[-360]	D6	central	Microtus oeconomus	m1	dex.	1
178		2	[-280]-[-290]	E6	central	Glis glis	m1	sin.	1
179		9	[-330]-[-340]	C8	rear	Clethrionomys glareolus	m1	sin.	1
179		9	[-330]-[-340]	C8	rear	Microtus agrestis/arvalis	m1	dex.	1
179		9	[-330]-[-340]	C8	rear	Microtus agrestis/arvalis	m1	sin.	1
	W-0293	7b	[-362]	E6	central	Cricetus cricetus	mandibula m1-m3	sin.	1
44		4	[-320]-[-330]	D6	central	Sicista betulina	mandibula m1-m2	sin.	1

## Sheet: NISP MNI
central zone	Layer 1a			Layer 2			Layer 4			Layer 5a			Layer 5			Layer 6			Layer 7a			Layer 8			Layer 7b
TAXON	NISP	MNI	% MNI	NISP	MNI	% MNI	NISP	MNI	% MNI	NISP	MNI	% MNI	NISP	MNI	% MNI	NISP	MNI	% MNI	NISP	MNI	% MNI	NISP	MNI	% MNI	NISP	MNI	% MNI	total NISP	total MNI
Apodemus flavicollis/sylvaticus	1	1	1.53846	2	2	3.07692	2	2	1.5625	3	2	1.62602	1	1	1.26582	0	0	0	0	0	0	0	0	0	0	0	0	9	8
Apodemus sp.	6	4	6.15385	9	4	6.15385	18	9	7.03125	30	12	9.7561	27	10	12.6582	4	3	12	0	0	0	0	0	0	0	0	0	94	42
Arvicola amphibius	5	4	6.15385	3	2	3.07692	3	2	1.5625	4	3	2.43902	3	2	2.53165	4	2	8	0	0	0	4	2	16.6667	3	1	7.69231	29	18
Clethrionomys glareolus	52	26	40	54	26	40	135	65	50.7812	104	49	39.8374	79	35	44.3038	22	7	28	0	0	0	3	2	16.6667	1	1	7.69231	450	211
Cricetus cricetus	0	0	0	0	0	0	0	0	0	1	1	0.813008	2	1	1.26582	0	0	0	0	0	0	0	0	0	1	1	7.69231	4	3
Dicrostonyx torquatus	3	2	3.07692	0	0	0	3	1	0.78125	0	0	0	1	1	1.26582	4	2	8	1	1	50	2	1	8.33333	6	4	30.7692	20	12
Eliomys quercinus	2	2	3.07692	4	2	3.07692	9	4	3.125	3	2	1.62602	0	0	0	0	0	0	0	0	0	0	0	0	0	0	0	18	10
Glis glis	17	8	12.3077	21	7	10.7692	0	0	0	2	1	0.813008	0	0	0	1	1	4	0	0	0	0	0	0	0	0	0	41	17
Lasiopodomys gregalis	0	0	0	0	0	0	0	0	0	2	2	1.62602	4	2	2.53165	5	4	16	0	0	0	2	2	16.6667	1	1	7.69231	14	11
Micromys minutus	1	1	1.53846	0	0	0	0	0	0	0	0	0	0	0	0	0	0	0	0	0	0	0	0	0	0	0	0	1	1
Microtus agrestis	0	0	0	0	0	0	2	1	0.78125	0	0	0	1	1	1.26582	0	0	0	0	0	0	1	1	8.33333	1	1	7.69231	5	4
Microtus agrestis/arvalis	1	1	1.53846	3	2	3.07692	4	3	2.34375	5	3	2.43902	4	3	3.79747	2	1	4	0	0	0	3	2	16.6667	1	1	7.69231	23	16
Microtus arvalis	1	1	1.53846	0	0	0	0	0	0	0	0	0	0	0	0	0	0	0	0	0	0	0	0	0	0	0	0	1	1
Microtus oeconomus	0	0	0	0	0	0	4	3	2.34375	2	2	1.62602	6	3	3.79747	4	2	8	1	1	50	2	2	16.6667	2	2	15.3846	21	15
Microtus subterraneus	24	14	21.5385	26	17	26.1538	58	33	25.7812	83	43	34.9593	27	18	22.7848	4	2	8	0	0	0	0	0	0	0	0	0	222	127
Muscardinus avellanarius	0	0	0	2	1	1.53846	2	2	1.5625	4	2	1.62602	1	1	1.26582	0	0	0	0	0	0	0	0	0	0	0	0	9	6
Sciurus vulgaris	1	1	1.53846	4	1	1.53846	7	2	1.5625	1	1	0.813008	2	1	1.26582	1	1	4	0	0	0	0	0	0	0	0	0	16	7
Sicista betulina	0	0	0	1	1	1.53846	1	1	0.78125	0	0	0	0	0	0	0	0	0	0	0	0	0	0	0	0	0	0	2	2
Sicista subtilis	0	0	0	0	0	0	0	0	0	0	0	0	0	0	0	0	0	0	0	0	0	0	0	0	1	1	7.69231	1	1
Total	114	65	100	129	65	100	248	128	100	244	123	100	158	79	100	51	25	100	2	2	100	17	12	100	17	13	100	980	512
entrance zone	Layer 1			Layer 3upper			Layer 3lower			Layer 3a			Layer 7b
TAXON	NISP	MNI	% MNI	NISP	MNI	% MNI	NISP	MNI	% MNI	NISP	MNI	% MNI	NISP	MNI	% MNI	total NISP	total MNI
Apodemus flavicollis/sylvaticus	1	1	1.03093	0	0	0	2	1	0.574713	0	0	0	0	0	0	3	2
Apodemus sp.	13	5	5.15464	7	3	5.08475	19	10	5.74713	3	2	8.33333	0	0	0	42	20
Arvicola amphibius	13	7	7.21649	0	0	0	2	1	0.574713	1	1	4.16667	0	0	0	16	9
Clethrionomys glareolus	89	50	51.5464	52	26	44.0678	199	92	52.8736	18	13	54.1667	0	0	0	358	181
Cricetus cricetus	0	0	0	1	1	1.69492	0	0	0	0	0	0	0	0	0	1	1
Dicrostonyx torquatus	0	0	0	0	0	0	2	2	1.14943	0	0	0	2	2	100	4	4
Eliomys quercinus	1	1	1.03093	9	4	6.77966	2	1	0.574713	0	0	0	0	0	0	12	6
Glis glis	8	2	2.06186	0	0	0	0	0	0	0	0	0	0	0	0	8	2
Lasiopodomys gregalis	0	0	0	0	0	0	2	2	1.14943	0	0	0	0	0	0	2	2
Micromys minutus	0	0	0	0	0	0	0	0	0	0	0	0	0	0	0	0	0
Microtus agrestis	0	0	0	0	0	0	5	4	2.29885	0	0	0	0	0	0	5	4
Microtus agrestis/arvalis	2	1	1.03093	1	1	1.69492	7	4	2.29885	0	0	0	0	0	0	10	6
Microtus arvalis	5	3	3.09278	0	0	0	0	0	0	0	0	0	0	0	0	5	3
Microtus oeconomus	0	0	0	0	0	0	1	1	0.574713	0	0	0	0	0	0	1	1
Microtus subterraneus	46	24	24.7423	36	21	35.5932	102	53	30.4598	15	8	33.3333	0	0	0	199	106
Muscardinus avellanarius	1	1	1.03093	3	2	3.38983	1	1	0.574713	0	0	0	0	0	0	5	4
Sciurus vulgaris	4	2	2.06186	2	1	1.69492	14	2	1.14943	0	0	0	0	0	0	20	5
Sicista betulina	0	0	0	0	0	0	0	0	0	0	0	0	0	0	0	0	0
Sicista subtilis	0	0	0	0	0	0	0	0	0	0	0	0	0	0	0	0	0
Total	183	97	100	111	59	100	358	174	100	37	24	100	2	2	100	691	356
rear zone	Layer 1a			Layer 2			Layer 4			Layer 9
TAXON	NISP	MNI	% MNI	NISP	MNI	% MNI	NISP	MNI	% MNI	NISP	MNI	% MNI	total NISP	total MNI
Apodemus flavicollis/sylvaticus	0	0	0	0	0	0	0	0	0	0	0	0	0	0
Apodemus sp.	3	2	13.3333	0	0	0	0	0	0	0	0	0	3	2
Arvicola amphibius	0	0	0	0	0	0	3	2	18.1818	0	0	0	3	2
Clethrionomys glareolus	12	7	46.6667	0	0	0	7	5	45.4545	1	1	50	20	13
Cricetus cricetus	0	0	0	0	0	0	0	0	0	0	0	0	0	0
Dicrostonyx torquatus	1	1	6.66667	1	1	1.53846	1	1	9.09091	0	0	0	3	3
Eliomys quercinus	0	0	0	0	0	0	0	0	0	0	0	0	0	0
Glis glis	1	1	6.66667	1	1	1.53846	0	0	0	0	0	0	2	2
Lasiopodomys gregalis	0	0	0	0	0	0	0	0	0	0	0	0	0	0
Lemmus lemmus	1	1	6.66667	0	0	0	0	0	0	0	0	0	1	1
Micromys minutus	0	0	0	0	0	0	0	0	0	0	0	0	0	0
Microtus agrestis	1	1	6.66667	1	1	1.53846	0	0	0	0	0	0	2	2
Microtus agrestis/arvalis	0	0	0	0	0	0	0	0	0	2	1	50	2	1
Microtus arvalis	0	0	0	0	0	0	0	0	0	0	0	0	0	0
Microtus oeconomus	0	0	0	1	1	1.53846	3	2	18.1818	0	0	0	4	3
Microtus subterraneus	3	2	13.3333	1	1	1.53846	1	1	9.09091	0	0	0	5	4
Muscardinus avellanarius	0	0	0	0	0	0	0	0	0	0	0	0	0	0
Sciurus vulgaris	0	0	0	0	0	0	0	0	0	0	0	0	0	0
Sicista betulina	0	0	0	0	0	0	0	0	0	0	0	0	0	0
Sicista subtilis	0	0	0	0	0	0	0	0	0	0	0	0	0	0
Total	22	15	100	5	5	7.69231	15	11	100	3	2	100	45	33

## Sheet: habitat attribution
Taxon	Habitat description	Assigned habitats	FB	FT	OW	OH	OD	OA	Tu	Wa
Apodemus flavicollis/sylvaticus	a variety of woodland habitats / semi-natural habitats including all types of woodland, moorland, steppe, arid Mediterranean shrubland, and sand dunes. It is also found in many man-made habitats including suburban and urban parks, gardens and wasteland, pastures and arable fields, and forestry plantations	FT, OW, OD	0	0.5	0.25	0	0.25	0	0	0
Arvicola amphibius	adaptable and survives in a range of habitats around rivers, streams and marshes in the lowlands and the mountains. Steep riverbanks with lush grass and vegetation are preferred	Wa	0	0	0	0	0	0	0	1
Clethrionomys glareolus	all kinds of woodland, preferring densely-vegetated clearings, woodland edge, and river and stream banks in forests. It is also found in scrub, parkland, and hedges	OW, FT, FB	0.33	0.33	0.33	0	0	0	0	0
Cricetus cricetus	original habitat was fertile steppe and grassland, but it has successfully spread into a variety of anthropogenic habitats including meadows, croplands (especially cereals), and field edges, road verges and scrubby fallow areas on farms. In eastern parts of its range it is found quite often in gardens and orchards, in close proximity to human habitation	OA, OD	0	0	0	0	0.5	0.5	0	0
Dicrostonyx torquatus	arctic and subarctic tundra and forest-tundra with small Salix spp. bushes	Tu	0	0	0	0	0	0	1	0
Eliomys quercinus	habitat is woodland (coniferous, deciduous, and mixed), although it is sometimes found in orchards and gardens	FT, OW	0	0.75	0.25	0	0	0	0	0
Glis glis	typically found in mature deciduous and mixed woodland, where it frequents the canopy, although it also occurs in maquis and shrubland on rocky areas along the Mediterranean coast. habitats such as gardens and orchards are sometimes used, and the species often enters buildings	FT	0	1	0	0	0	0	0	0
Lasiopodomys gregalis	tundra, plains and mountain steppes and meadows. In the forest zone (including mountain forests) and semideserts it occupies open grassy areas. eaches maximum density in cereal and grass steppes, and alpine and water meadows	Tu, OD, OH,	0	0	0	0.33	0.33	0	0.33	0
Lemmus lemmus	inhabits a variety of alpine and subarctic habitats including peat bogs, dwarf shrub heaths, and sparsely-vegetated slopes and ridges. During mass outbreaks, it can be found in forests, farmland, and even on frozen lakes	Tu	0	0	0	0	0	0	1	0
Micromys minutus	a wide variety of habitats, including alpine grasslands, tall grass fields, bamboo stands wetlands, reedbeds, and clearings and edges of humid forest, anthropogenic habitats, including gardens and arable land, drainage ditches, and grain or rice paddies	OH, OA	0	0	0	0.5	0	0.5	0	0
Microtus agrestis	a wide range of habitats including grasslands, woods, upland heaths, dunes, marshes, peatbogs and river-banks, tending to prefer damp areas including meadows, field-margins and young forestry plantations, but is absent from heavily grazed areas	OH, OW, FT, FB	0	0	0.25	0.5	0.25	0	0	0
Microtus arvalis	a wide variety of open habitats including moist meadows, pastures, forest steppe, moist forest and sometimes agricultural areas, rarely in forest plantations	OA, OD, OH, OW	0	0	0.25	0.25	0.25	0.25	0	0
Microtus oeconomus	inhabits damp, densely-vegetated areas along the edges of lakes, streams and marshes; may be found in tundra, taiga, forest-steppe, and even semi-desert. Wet meadows, bogs, fens, riverbanks and flooded shores are all important habitats	Wa, OH	0	0	0	0.5	0	0	0	0.5
Microtus subterraneus	found in a broad range of habitats including broadleaf and coniferous woodlands, meadows and pastures, and rocky areas in the high mountains	OD, OH, OW, TF	0	0.25	0.25	0.25	0.25	0	0	0
Muscardinus avellanarius	inhabits deciduous woodland, favouring forest edge, secondary growth, coppices, and other wooded areas with a dense shrubby understorey. It is also found in hedgerows in farmland	FT	0	1	0	0	0	0	0	0
Sciurus vulgaris	most abundant in large tracts of coniferous forest and also occurs in deciduous woods, mixed forest, parks, gardens, and small stands of conifers. It is found in lowland to subalpine forests	FT, FB	0.5	0.5	0	0	0	0	0	0
Sicista betulina	a variety of habitats including boreal and montane forests, subalpine meadows and tundra	OH, OW, FB, Tu	0.25	0	0.25	0.25	0	0	0.25	0
Sicista subtilis	occurs in the steppe areas stretching across Europe to China. It occurs in steppe, rough grassland and pasture, open woodlands, and in field margins and shelter belts on cultivated land and extends into semi-desert areas in parts of its range	OD, OW	0	0	0.25	0	0.75	0	0	0

## Sheet: habitat reconstruction
central zone	1a	2	4	5a	5	6	7a	8	7b	entrance zone	1	3upper	3lower	3a	7b	rear zone	1a	2	4	9
Apodemus sp.	4	5	9	12	10	3	0	0	0	Apodemus sp.	5	3	10	2	0	Apodemus sp.	2	0	0	0
Arvicola amphibius	4	2	2	3	2	2	0	2	1	Arvicola amphibius	7	0	1	1	0	Arvicola amphibius	0	0	2	0
Clethrionomys glareolus	26	26	65	49	35	7	0	2	1	Clethrionomys glareolus	50	26	92	13	0	Clethrionomys glareolus	7	0	5	1
Cricetus cricetus	0	0	0	1	1	0	0	0	1	Cricetus cricetus	0	1	0	0	0
Dicrostonyx torquatus	2	0	1	0	1	2	1	1	4	Dicrostonyx torquatus	0	0	2	0	2	Dicrostonyx torquatus	1	1	1	0
Eliomys quercinus	2	2	4	2	0	0	0	0	0	Eliomys quercinus	1	4	1	0	0
Glis glis	8	7	0	1	0	1	0	0	0	Glis glis	2	0	0	0	0	Glis glis	1	1	0	0
Lemmus lemmus																Lemmus lemmus	1	0	0	0
Micromys minutus	1	0	0	0	0	0	0	0	0
Microtus agrestis	0	0	1	0	1	0	0	1	1	Microtus agrestis	0	0	4	0	0	Microtus agrestis	1	1	0	0
Microtus arvalis	1	0	0	0	0	0	0	0	0	Microtus arvalis	3	0	0	0	0
Lasiopodomys gregalis	0	0	0	2	2	4	0	2	1	Lasiopodomys gregalis	0	0	2	0	0
Microtus oeconomus	0	0	3	2	3	2	1	2	2	Microtus oeconomus	0	0	1	0	0	Microtus oeconomus	0	1	2	0
Microtus subterraneus	14	17	33	43	18	2	0	0	0	Microtus subterraneus	24	21	53	8	0	Microtus subterraneus	2	1	1	0
Muscardinus avellanarius	0	1	2	2	1	0	0	0	0	Muscardinus avellanarius	1	2	1	0	0
Sciurus vulgaris	1	1	2	1	1	1	0	0	0	Sciurus vulgaris	2	1	2	0	0
Sicista betulina	0	1	1	0	0	0	0	0	0
Sicista subtilis	0	0	0	0	0	0	0	0	1
central zone	1a	2	4	5a	5	6	7a	8	7b	entrance zone	1	3upper	3lower	3a	7b	rear zone	1a	2	4	9
FB	9.08	9.33	22.7	16.67	12.05	2.81	0	0.66	0.33	FB	17.5	9.08	31.36	4.29	0	FB	2.31	0	1.65	0.33
FT	24.08	25.33	40.2	37.92	22.55	5.81	0	0.66	0.33	FT	29.75	20.83	51.36	7.29	0	FT	4.81	1.25	1.9	0.33
OW	13.83	14.83	33.45	30.42	18.8	3.56	0	0.91	0.83	OW	24.75	15.58	47.36	6.79	0	OW	3.56	0.5	1.9	0.33
OH	4.25	4.5	10.5	12.41	7.16	2.82	0.5	2.16	1.83	OH	6.75	5.25	16.41	2	0	OH	1	1.25	1.25	0
OD	4.75	5.5	10.75	14.91	8.41	2.57	0	0.91	1.83	OD	8	6.5	17.41	2.5	0	OD	1.25	0.5	0.25	0
OA	0.75	0	0	0.5	0.5	0	0	0	0.5	OA	0.75	0.5	0	0	0	OA	0	0	0	0
Tu	2	0.25	1.25	0.66	1.66	3.32	1	1.66	4.33	Tu	0	0	2.66	0	2	Tu	2	1	1	0
Wa	4	2	3.5	4	3.5	3	0.5	3	2	Wa	7	0	1.5	1	0	Wa	0	0.5	3	0
% woodlands (FB+FT+OW) habitats	74.8964	80.1587	78.7495	72.3551	71.553	50.9837	0	22.3896	12.4374		76.1905	78.7842	77.4009	76.9585	0		71.5338	35	49.7717	100

## Sheet: MNI for statistics
central zone	1a	2	4	5a	5	6	7a	8	7b
Apodemus flavicollis/sylvaticus	1	2	2	2	1	0	0	0	0
Apodemus sp.	4	4	9	12	10	3	0	0	0
Arvicola amphibius	4	2	2	3	2	2	0	2	1
Clethrionomys glareolus	26	26	65	49	35	7	0	2	1
Cricetus cricetus	0	0	0	1	1	0	0	0	1
Dicrostonyx torquatus	2	0	1	0	1	2	1	1	4
Eliomys quercinus	2	2	4	2	0	0	0	0	0
Glis glis	8	7	0	1	0	1	0	0	0
Lasiopodomys gregalis	0	0	0	2	2	4	0	2	1
Lemmus lemmus	0	0	0	0	0	0	0	0	0
Micromys minutus	1	0	0	0	0	0	0	0	0
Microtus agrestis	0	0	1	0	1	0	0	1	1
Microtus agrestis/arvalis	1	2	3	3	3	1	0	2	1
Microtus arvalis	1	0	0	0	0	0	0	0	0
Microtus oeconomus	0	0	3	2	3	2	1	2	2
Microtus subterraneus	14	17	33	43	18	2	0	0	0
Muscardinus avellanarius	0	1	2	2	1	0	0	0	0
Sciurus vulgaris	1	1	2	1	1	1	0	0	0
Sicista betulina	0	1	1	0	0	0	0	0	0
Sicista subtilis	0	0	0	0	0	0	0	0	1
SUM	65	65	128	123	79	25	2	12	13
entrance zone	1	3upper	3lower	3a	7b
Apodemus flavicollis/sylvaticus	1	0	1	0	0
Apodemus sp.	5	3	10	2	0
Arvicola amphibius	7	0	1	1	0
Clethrionomys glareolus	50	26	92	13	0
Cricetus cricetus	0	1	0	0	0
Dicrostonyx torquatus	0	0	2	0	2
Eliomys quercinus	1	4	1	0	0
Glis glis	2	0	0	0	0
Lasiopodomys gregalis	0	0	2	0	0
Lemmus lemmus	0	0	0	0	0
Micromys minutus	0	0	0	0	0
Microtus agrestis	0	0	4	0	0
Microtus agrestis/arvalis	1	1	4	0	0
Microtus arvalis	3	0	0	0	0
Microtus oeconomus	0	0	1	0	0
Microtus subterraneus	24	21	53	8	0
Muscardinus avellanarius	1	2	1	0	0
Sciurus vulgaris	2	1	2	0	0
Sicista betulina	0	0	0	0	0
Sicista subtilis	0	0	0	0	0
SUM	97	59	174	24	2
rear zone	1a	2	4	9
Apodemus flavicollis/sylvaticus	0	0	0	0
Apodemus sp.	2	0	0	0
Arvicola amphibius	0	0	2	0
Clethrionomys glareolus	7	0	5	1
Cricetus cricetus	0	0	0	0
Dicrostonyx torquatus	1	1	1	0
Eliomys quercinus	0	0	0	0
Glis glis	1	1	0	0
Lasiopodomys gregalis	0	0	0	0
Lemmus lemmus	1	0	0	0
Micromys minutus	0	0	0	0
Microtus agrestis	1	1	0	0
Microtus agrestis/arvalis	0	0	0	1
Microtus arvalis	0	0	0	0
Microtus oeconomus	0	1	2	0
Microtus subterraneus	2	1	1	0
Muscardinus avellanarius	0	0	0	0
Sciurus vulgaris	0	0	0	0
Sicista betulina	0	0	0	0
Sicista subtilis	0	0	0	0
SUM	15	5	11	2

## Sheet: cluster analysis
central zone	Apodemus flavicollis/sylvaticus	Apodemus sp.	Arvicola amphibius	Clethrionomys glareolus	Cricetus cricetus	Dicrostonyx torquatus	Eliomys quercinus	Glis glis	Lemmus lemmus	Micromys minutus	Microtus agrestis	Microtus arvalis	Microtus agrestis/arvalis	Lasiopodomys gregalis	Microtus oeconomus	Microtus subterraneus	Muscardinus avellanarius	Sciurus vulgaris	Sicista betulina	Sicista subtilis
1a	1	4	4	26	0	2	2	8	0	1	0	1	1	0	0	14	0	1	0	0
2	2	4	2	26	0	0	2	7	0	0	0	0	2	0	0	17	1	1	1	0
4	2	9	2	65	0	1	4	0	0	0	1	0	3	0	3	33	2	2	1	0
5a	2	12	3	49	1	0	2	1	0	0	0	0	3	2	2	43	2	1	0	0
5	1	10	2	35	1	1	0	0	0	0	1	0	3	2	3	18	1	1	0	0
6	0	3	2	7	0	2	0	1	0	0	0	0	1	4	2	2	0	1	0	0
7a	0	0	0	0	0	1	0	0	0	0	0	0	0	0	1	0	0	0	0	0
8	0	0	2	2	0	1	0	0	0	0	1	0	2	2	2	0	0	0	0	0
7b	0	0	1	1	1	4	0	0	0	0	1	0	1	1	2	0	0	0	0	1
	Cluster analysis: classical, Paired group (UPGMA) algorithm, Horn's similarity index, stratigraphic constraints, Boot N: 1000, Cophen. Corr.: 0,8697
entrance zone	Apodemus flavicollis/sylvaticus	Apodemus sp.	Arvicola amphibius	Clethrionomys glareolus	Cricetus cricetus	Dicrostonyx torquatus	Eliomys quercinus	Glis glis	Lemmus lemmus	Micromys minutus	Microtus agrestis	Microtus arvalis	Microtus agrestis/arvalis	Lasiopodomys gregalis	Microtus oeconomus	Microtus subterraneus	Muscardinus avellanarius	Sciurus vulgaris	Sicista betulina	Sicista subtilis
1	1	5	7	50	0	0	1	2	0	0	0	3	1	0	0	24	1	2	0	0
3upper	0	3	0	26	1	0	4	0	0	0	0	0	1	0	0	21	2	1	0	0
3lower	1	10	1	92	0	2	1	0	0	0	4	0	4	2	1	53	1	2	0	0
3a	0	2	1	13	0	0	0	0	0	0	0	0	0	0	0	8	0	0	0	0
7b	0	0	0	0	0	2	0	0	0	0	0	0	0	0	0	0	0	0	0	0
	Cluster analysis: classical, Paired group (UPGMA) algorithm, Horn's similarity index, stratigraphic constraints, Boot N: 1000, Cophen. Corr.: 0,9863
Central + entrance
	Apodemus flavicollis/sylvaticus	Apodemus sp.	Arvicola amphibius	Clethrionomys glareolus	Cricetus cricetus	Dicrostonyx torquatus	Eliomys quercinus	Glis glis	Lemmus lemmus	Micromys minutus	Microtus agrestis	Microtus arvalis	Microtus agrestis/arvalis	Lasiopodomys gregalis	Microtus oeconomus	Microtus subterraneus	Muscardinus avellanarius	Sciurus vulgaris	Sicista betulina	Sicista subtilis
CE 1a	1	4	4	26	0	2	2	8	0	1	0	1	1	0	0	14	0	1	0	0
CE 2	2	4	2	26	0	0	2	7	0	0	0	0	2	0	0	17	1	1	1	0
CE 4	2	9	2	65	0	1	4	0	0	0	1	0	3	0	3	33	2	2	1	0
CE 5a	2	12	3	49	1	0	2	1	0	0	0	0	3	2	2	43	2	1	0	0
CE 5	1	10	2	35	1	1	0	0	0	0	1	0	3	2	3	18	1	1	0	0
CE 6	0	3	2	7	0	2	0	1	0	0	0	0	1	4	2	2	0	1	0	0
CE 7a	0	0	0	0	0	1	0	0	0	0	0	0	0	0	1	0	0	0	0	0
CE 8	0	0	2	2	0	1	0	0	0	0	1	0	2	2	2	0	0	0	0	0
CE 7b	0	0	1	1	1	4	0	0	0	0	1	0	1	1	2	0	0	0	0	1
EN 1	1	5	7	50	0	0	1	2	0	0	0	3	1	0	0	24	1	2	0	0
EN 3upper	0	3	0	26	1	0	4	0	0	0	0	0	1	0	0	21	2	1	0	0
EN 3lower	1	10	1	92	0	2	1	0	0	0	4	0	4	2	1	53	1	2	0	0
EN 3a	0	2	1	13	0	0	0	0	0	0	0	0	0	0	0	8	0	0	0	0
EN 7b	0	0	0	0	0	2	0	0	0	0	0	0	0	0	0	0	0	0	0	0
	Cluster analysis: classical, Paired group (UPGMA) algorithm, Horn's similarity index, stratigraphic constraints, Boot N: 1000, Cophen. Corr.: 0,8977
Central + entrance + rear
	Apodemus flavicollis/sylvaticus	Apodemus sp.	Arvicola amphibius	Clethrionomys glareolus	Cricetus cricetus	Dicrostonyx torquatus	Eliomys quercinus	Glis glis	Lemmus lemmus	Micromys minutus	Microtus agrestis	Microtus arvalis	Microtus agrestis/arvalis	Lasiopodomys gregalis	Microtus oeconomus	Microtus subterraneus	Muscardinus avellanarius	Sciurus vulgaris	Sicista betulina	Sicista subtilis
CE 1a	1	4	4	26	0	2	2	8	0	1	0	1	1	0	0	14	0	1	0	0
CE 2	2	4	2	26	0	0	2	7	0	0	0	0	2	0	0	17	1	1	1	0
CE 4	2	9	2	65	0	1	4	0	0	0	1	0	3	0	3	33	2	2	1	0
CE 5a	2	12	3	49	1	0	2	1	0	0	0	0	3	2	2	43	2	1	0	0
CE 5	1	10	2	35	1	1	0	0	0	0	1	0	3	2	3	18	1	1	0	0
CE 6	0	3	2	7	0	2	0	1	0	0	0	0	1	4	2	2	0	1	0	0
CE 7a	0	0	0	0	0	1	0	0	0	0	0	0	0	0	1	0	0	0	0	0
CE 8	0	0	2	2	0	1	0	0	0	0	1	0	2	2	2	0	0	0	0	0
CE 7b	0	0	1	1	1	4	0	0	0	0	1	0	1	1	2	0	0	0	0	1
EN 1	1	5	7	50	0	0	1	2	0	0	0	3	1	0	0	24	1	2	0	0
EN 3upper	0	3	0	26	1	0	4	0	0	0	0	0	1	0	0	21	2	1	0	0
EN 3lower	1	10	1	92	0	2	1	0	0	0	4	0	4	2	1	53	1	2	0	0
EN 3a	0	2	1	13	0	0	0	0	0	0	0	0	0	0	0	8	0	0	0	0
EN 7b	0	0	0	0	0	2	0	0	0	0	0	0	0	0	0	0	0	0	0	0
RE 1a	0	2	0	7	0	1	0	1	1	0	1	0	0	0	0	2	0	0	0	0
RE 4	0	0	2	5	0	1	0	0	0	0	0	0	0	0	2	1	0	0	0	0
	Cluster analysis: classical, Paired group (UPGMA) algorithm, Horn's similarity index, none constraints, Boot N: 1000, Cophen. Corr.: 0,9315

## Sheet: Diversity
central zone	1a	2	4	5a	5	6	7a	8	7b
Apodemus sp.	4	5	9	12	10	3	0	0	0			1a	Lower	Upper	2	Lower	Upper	4	Lower	Upper	5a	Lower	Upper	5	Lower	Upper	6	Lower	Upper	7a	Lower	Upper	8	Lower	Upper	7b	Lower	Upper
Arvicola amphibius	4	2	2	3	2	2	0	2	1		Richness	10	10	10	9	7	9	11	9	11	11	10	11	11	10	11	9	7	9	2	1	2	6	4	6	8	5	8
Clethrionomys glareolus	26	26	65	49	35	7	0	2	1		Individuals	63	63	63	62	62	62	123	123	123	118	118	118	75	75	75	24	24	24	2	2	2	10	10	10	12	12	12
Cricetus cricetus	0	0	0	1	1	0	0	0	1		Dominance_D	0.2467	0.1837	0.3273	0.2732	0.2154	0.3569	0.3592	0.2945	0.4297	0.3176	0.2652	0.3605	0.2971	0.2267	0.3767	0.1597	0.1319	0.2743	0.5	0.5	1	0.18	0.18	0.34	0.1806	0.1389	0.3194
Dicrostonyx torquatus	2	0	1	0	1	2	1	1	4		Simpson_1-D	0.7533	0.6727	0.8163	0.7268	0.6426	0.7846	0.6408	0.57	0.7054	0.6824	0.6393	0.7348	0.7029	0.6233	0.7733	0.8403	0.7257	0.8681	0.5	0	0.5	0.82	0.66	0.82	0.8194	0.6806	0.8611
Eliomys quercinus	2	2	4	2	0	0	0	0	0		Shannon_H	1.728	1.543	1.939	1.59	1.333	1.768	1.402	1.216	1.595	1.456	1.319	1.647	1.577	1.401	1.805	2.011	1.595	2.106	0.6931	0	0.6931	1.748	1.221	1.748	1.907	1.358	2.023
Glis glis	8	7	0	1	0	1	0	0	0		Evenness_e^H/S	0.5629	0.4677	0.6954	0.5447	0.4764	0.7066	0.3693	0.3226	0.4635	0.39	0.351	0.48	0.4399	0.3894	0.5728	0.8301	0.6372	0.9155	1	1	1	0.9572	0.7786	0.9572	0.8418	0.6999	0.9449
Micromys minutus	1	0	0	0	0	0	0	0	0		Brillouin	1.527	1.353	1.723	1.41	1.188	1.575	1.284	1.115	1.468	1.336	1.209	1.515	1.401	1.241	1.613	1.605	1.289	1.686	0.3466	0	0.3466	1.233	0.8748	1.233	1.343	1.002	1.435
Microtus agrestis	0	0	1	0	1	0	0	1	1		Menhinick	1.26	1.26	1.26	1.143	0.889	1.143	0.9918	0.8115	0.9918	1.013	0.9206	1.013	1.27	1.155	1.27	1.837	1.429	1.837	1.414	0.7071	1.414	1.897	1.265	1.897	2.309	1.443	2.309
Microtus arvalis	1	0	0	0	0	0	0	0	0		Margalef	2.172	2.172	2.172	1.938	1.454	1.938	2.078	1.662	2.078	2.096	1.887	2.096	2.316	2.085	2.316	2.517	1.888	2.517	1.443	0	1.443	2.171	1.303	2.171	2.817	1.61	2.817
Lasiopodomys gregalis	0	0	0	2	2	4	0	2	1		Equitability_J	0.7504	0.67	0.8422	0.7235	0.6523	0.8289	0.5845	0.5234	0.6704	0.6073	0.5606	0.6902	0.6575	0.5998	0.762	0.9153	0.7891	0.9585	1	0	1	0.9756	0.8427	0.9756	0.9172	0.8166	0.9728
Microtus oeconomus	0	0	3	2	3	2	1	2	2		Fisher_alpha	3.348	3.348	3.348	2.894	2.027	2.894	2.923	2.236	2.923	2.966	2.608	2.966	3.553	3.099	3.553	5.23	3.322	5.23	0	0.7959	0	6.333	2.471	6.333	10.49	3.218	10.49
Microtus subterraneus	14	17	33	43	18	2	0	0	0		Berger-Parker	0.4127	0.3016	0.5238	0.4194	0.3226	0.5323	0.5285	0.439	0.6179	0.4153	0.3644	0.5	0.4667	0.36	0.5733	0.2917	0.1667	0.4583	0.5	0.5	1	0.2	0.2	0.5	0.3333	0.1667	0.5
Muscardinus avellanarius	0	1	2	2	1	0	0	0	0		Chao-1	11	10	20	10	7	15	11.75	9.25	21	11.6	10.17	21	14.33	10	25	9.2	7	18	3	1	3	6.2	4	12	15.5	5.5	23
Sciurus vulgaris	1	1	2	1	1	1	0	0	0
Sicista betulina	0	1	1	0	0	0	0	0	0
Sicista subtilis	0	0	0	0	0	0	0	0	1
SUM	63	62	123	118	75	24	2	10	12
entrance zone	1	3upper	3lower	3a	7b							1	Lower	Upper	3upper	Lower	Upper	3lower	Lower	Upper	3a	Lower	Upper	7b	Lower	Upper
Apodemus sp.	5	3	10	2	0						Richness	9	8	9	7	6	7	11	10	11	4	4	4	1	1	1
Arvicola amphibius	7	0	1	1	0						Individuals	95	95	95	58	58	58	169	169	169	24	24	24	2	2	2
Clethrionomys glareolus	50	26	92	13	0						Dominance_D	0.3511	0.2816	0.4369	0.3413	0.2729	0.4174	0.3993	0.343	0.4496	0.4132	0.316	0.5486	1	1	1
Cricetus cricetus	0	1	0	0	0						Simpson_1-D	0.6489	0.5629	0.7182	0.6587	0.582	0.7271	0.6007	0.5503	0.657	0.5868	0.4514	0.684	0	0	0
Dicrostonyx torquatus	0	0	2	0	2						Shannon_H	1.4	1.197	1.584	1.321	1.109	1.523	1.23	1.117	1.408	1.038	0.837	1.251	0	0	0
Eliomys quercinus	1	4	1	0	0						Evenness_e^H/S	0.4506	0.3809	0.553	0.5354	0.456	0.6688	0.3109	0.2848	0.3786	0.7057	0.5774	0.8733	1	1	1
Glis glis	2	0	0	0	0						Brillouin	1.274	1.087	1.451	1.175	0.9825	1.362	1.145	1.039	1.315	0.8723	0.6872	1.062	0	0	0
Microtus agrestis	0	0	4	0	0						Menhinick	0.9234	0.8208	0.9234	0.9191	0.7878	0.9191	0.8462	0.7692	0.8462	0.8165	0.8165	0.8165	0.7071	0.7071	0.7071
Microtus arvalis	3	0	0	0	0						Margalef	1.757	1.537	1.757	1.478	1.231	1.478	1.949	1.754	1.949	0.944	0.944	0.944	0	0	0
Lasiopodomys gregalis	0	0	2	0	0						Equitability_J	0.6372	0.5572	0.7256	0.679	0.5918	0.7886	0.5128	0.4736	0.5893	0.7486	0.6038	0.9023		0	0
Microtus oeconomus	0	0	1	0	0						Fisher_alpha	2.441	2.082	2.441	2.082	1.681	2.082	2.633	2.326	2.633	1.371	1.371	1.371	0.7959	0.7959	0.7959
Microtus subterraneus	24	21	53	8	0						Berger-Parker	0.5263	0.4316	0.6211	0.4483	0.3793	0.569	0.5444	0.4675	0.6154	0.5417	0.4167	0.7083	1	1	1
Muscardinus avellanarius	1	2	1	0	0						Chao-1	9.333	8	15	7.5	6	10	12.5	10.2	21	4	4	5	1	1	1
Sciurus vulgaris	2	1	2	0	0
SUM	95	58	169	24	2
rear zone	1a	2	4	9								1a	Lower	Upper	2	Lower	Upper	4	Lower	Upper	9	Lower	Upper
Apodemus sp.	2	0	0	0							Richness	7	4	7	5	2	5	5	3	5	1	1	1
Arvicola amphibius	0	0	2	0							Individuals	15	15	15	5	5	5	11	11	11	1	1	1
Clethrionomys glareolus	7	0	5	1							Dominance_D	0.2711	0.1733	0.5556	0.2	0.2	0.52	0.2893	0.2231	0.5537	1	1	1
Dicrostonyx torquatus	1	1	1	0							Simpson_1-D	0.7289	0.4444	0.8267	0.8	0.48	0.8	0.7107	0.4463	0.7769	0	0	0
Glis glis	1	1	0	0							Shannon_H	1.615	0.9496	1.841	1.609	0.673	1.609	1.414	0.86	1.547	0	0	0
Lemmus lemmus	1	0	0	0							Evenness_e^H/S	0.7184	0.5386	0.9008	1	0.8621	1	0.8227	0.6075	0.9568	1	1	1
Microtus agrestis	1	1	0	0							Brillouin	1.199	0.6931	1.39	0.9575	0.4605	0.9575	1.03	0.6271	1.139	0	0	0
Microtus oeconomus	0	1	2	0							Menhinick	1.807	1.033	1.807	2.236	0.8944	2.236	1.508	0.9045	1.508	1	1	1
Microtus subterraneus	2	1	1	0							Margalef	2.216	1.108	2.216	2.485	0.6213	2.485	1.668	0.8341	1.668	0	0	0
SUM	15	5	11	1							Equitability_J	0.83	0.6547	0.9463	1	0.865	1	0.8787	0.6388	0.9681		0	0
											Fisher_alpha	5.109	1.785	5.109	0	1.235	0	3.538	1.359	3.538	0	0	0
											Berger-Parker	0.4667	0.2667	0.7333	0.2	0.2	0.6	0.4545	0.2727	0.7273	1	1	1
											Chao-1	9	4	17	15	2	15	5.333	3	11	1	1	1
