# Supplementary material for: Shelter in Smoleń III – A unique example of stratified Holocene clastic cave sediments in Central Europe, a lithostratigraphic stratotype and a record of regional paleoecology
Source: PLoS One. 2020 Feb 6;15(2):e0228546. doi: 10.1371/journal.pone.0228546 (PMC7004378; doi:10.1371/journal.pone.0228546)
Supplement: S4 File — (XLSX) [file pone.0228546.s004.xlsx]

## Sheet: sample data
sample inv. no.	layer	zone	square	depth	taxon	bone	fragment and teeth	body side
41	1	entrance	D5	[-230]-[-240]	Chiroptera		(i1i2i3cp3p4m1m2m3)/	dx
37	1	entrance	D5	[-240]-[-250]	Mnat	miod	/(p2p3p4)m1m2m3/	sx
10	1	entrance	D5	[-240]-[-250]	Paur	miod	(i1i2i3cp2p3)p4(m1)m2m3CoArAn	sx
10	1	entrance	D5	[-240]-[-250]	Paur	miod	(i1i2i3cp2p3)p4m1m2m3/	sx
10	1	entrance	D5	[-240]-[-250]	Mmys	miod	/(cp2)p3p4m1m2m3/	sx
174	1	entrance	E4	[-240]-[-250]	Bbar	nyct	(i1i2i3cp3)p4(m1)m2m3CoAr/	sx
29	1	entrance	D6	[-240]-[-250]	Mnat	miod	(i1i2i3cp2p3)p4m1m2m3/	sx
29	1	entrance	D6	[-240]-[-250]	Mema	miod	(i1i2i3cp2p3p4m1)m21/2m3/	sx
56	1	entrance	D5	[-250]-[-260]	Paur	miod	/(i3cp2pp3)p4(m1m2)m3/	dx
56	1	entrance	D5	[-250]-[-260]	Paus	miod	i1i2(i3cp2)p3p4m1m2(m3)/	sx
56	1	entrance	D5	[-250]-[-260]	Paur	miod	(i1i2i3cp2p3p4m1m2)m3/	sx
30	1	entrance	D5	[-230]-[-240]	Mbec	miod	(i1i2i3cp2p3p4)m1m2m3/	sx
43	1	entrance	D6	[-240]-[-250]	Mdau	miod	/(p2)p3p4(m1)m2m3/	sx
11	1	entrance	D4	[-270]-[-280]	Myotis sp.	miod	(i1i2i3cp2p3p4)m1m2m3CoAr/	dx
11	1	entrance	D4	[-270]-[-280]	Mbec	miod	(i1i2i3cp2)p3p4m1m2m3/	dx
11	1	entrance	D4	[-270]-[-280]	Paur	miod	i1i2(i3cp2)p3p4m1m2m3/	dx
13	1	entrance	D4	[-270]-[-280]	Mdau	miod	(i1i2i3cp2)p3p4m1m2m3/	dx
13	1	entrance	D4	[-270]-[-280]	Mdau	miod	(i1)i2(i3cp2p3)p4m1m2/	dx
13	1	entrance	D4	[-270]-[-280]	Paur/Paus	miod	/(p3)p4m1m2m3CoArAn	dx
13	1	entrance	D4	[-270]-[-280]	Mbec	miod	(i1i2i3cp2p3p4)m1m2m3/	sx
13	1	entrance	D4	[-270]-[-280]	Paur/Paus		(i1i2i3cp2p3p4m1m2m3)/	dx
13	1	entrance	D4	[-270]-[-280]	Myotis sp.		(i1i2i3cp2p3p4m1m2m3)/	dx
13	1	entrance	D4	[-270]-[-280]	Bbar	nyct	(i1i2i3cp3p4m1m2)m3/	dx
13	1	entrance	D4	[-270]-[-280]	Mdas	ROSTRUM	(I1I2CP2)P3P4M1M2M3/	sx
Chi-01	3 upper	entrance	E4	[-270]-[-280]	Mdau	miod	(i1i2i3cp2p3)p4m1m2m3/	sx
48	3 upper	entrance	D5	[-280]-[-290]	Mbec		(i1i2i3cp2p3)p4(m1m2m3)/	sx
48	3 upper	entrance	D5	[-280]-[-290]	Mbec	miod	(i1i2i3cp2p3p4)m1m2m3/	dx
48	3 upper	entrance	D5	[-280]-[-290]	Myotis/Plecotus		(i1i2i3cp2p3p4m1m2m3)/	dx
48	3 upper	entrance	D5	[-280]-[-290]	Mdau	miod	(i1i2i3cp2)p3p4m1m2m3/	sx
19	3 upper	entrance	D4	[-280]-[-290]	Chiroptera	miod	(i1i2i3cp2p3)p4(m1)m2m3/	sx
19	3 upper	entrance	D4	[-280]-[-290]	Paur	miod	(i1i2i3cp2p3)p4m1m2m3CoArAn	sx
19	3 upper	entrance	D4	[-280]-[-290]	Mbec	miod	(i1i2i3cp2p3p4m1m2)m3/	dx
19	3 upper	entrance	D4	[-280]-[-290]	Paur	miod	(i1i2i3cp2p3)p4m1m2m3/	sx
126	3 upper	entrance	E4	[-280]-[-290]	Paur	miod	/(1/2m1)m2m3CoAr/	sx
126	3 upper	entrance	E4	[-280]-[-290]	Chiroptera		(i1i2i3cp3p4m1m2m3)/	sx
M-38	3 upper	entrance	E4	[-280]-[-290]	Eser	miod	(i1)i2i3cp3p4m1m2m3CoArAn	sx
133	3 upper	entrance	E5	[-280]-[-290]	Mdas	miod	(i1i2i3cp2p3)p4m1m2(m3)CoAr/	dx
133	3 upper	entrance	E5	[-280]-[-290]	Paur	miod	(i1i2)i3cp2p3p4m1m2m3/	sx
133	3 upper	entrance	E5	[-280]-[-290]	Mdau	miod	(i1i2i3cp2p3)p4m1m2(m3)/	sx
Chi-02	3 upper	entrance	E4	[-280]-[-300]	Chiroptera		(i1i2i3cp2p3p4m1m2m3)/	sx
Chi-02	3 upper	entrance	E4	[-280]-[-300]	Chiroptera		(i1i2i3cp3p4m1m2m3)/	sx
P-15	3 upper	entrance	D4	[-290]-[-295]	Bbar	nyct	(i1i2i3cp3p4m1)m2m3CoAr/	sx
123	3 upper	entrance	E5	[-290]-[-300]	Mbec	miod	(i1i2i3cp2p3)p4m1m2m3/	sx
147	3 upper	entrance	E5	[-290]-[-300]	Bbar	nyct	(i1i2i3cp3p4)m1m2/	sx
1	3 upper	entrance	D4	[-290]-[-300]	Eser	miod	i1i2i3cp3p4m1m2m3CoArAn	dx
1	3 upper	entrance	D4	[-290]-[-300]	Myotis sp.	miod	/p3(p4)m1m2m(m3)/	sx
Chi-03	3 lower	entrance	E4	[-300]-[-310]	Bbar	nyct	/m1m2m3/	sx
Chi-03	3 lower	entrance	E4	[-300]-[-310]	Myotis sp.	miod	(i1i2i3cp2p3p4)m1m2/	dx
Chi-03	3 lower	entrance	E4	[-300]-[-310]	Ppip/Bbar		(i1i2i3cp3p4m1m2m3)/	sx
149	3 lower	entrance	E4	[-300]-[-310]	Paur/Paus	miod	/m2/	dx
P-16	3 lower	entrance	D4	[-300]-[-310]	Mbec	miod	(i1i2i3cp2p3p4)m1m2m3/	dx
Chi-04	3a	entrance	E4	[-310]-[-315]	Paur		(i1i2i3cp2p3p4m1m2m3)Ar/	dx
Chi-04	3a	entrance	E4	[-310]-[-315]	Paur		(i1i2i3cp2p3p4m1m2m3)/	sx
Chi-04	3a	entrance	E4	[-310]-[-315]	Myotis/Plecotus		/(p2p3p4m1m2m3)/	sx
46	3 lower	entrance	D4	[-310]-[-320]	Mbec	miod	(p2p4m1)m2m3/	sx
46	3 lower	entrance	D4	[-310]-[-320]	Eser	miod	(i1i2i3cp3p4m1m2)m3/	dx
46	3 lower	entrance	D4	[-310]-[-320]	Mbec	miod	/(p3)p4m1m2m3/	dx
59	3 lower	entrance	D4	[-310]-[-320]	Mdas	miod	/(p2p3p4)m1m2/	dx
59	3 lower	entrance	D4	[-310]-[-320]	Mdau	miod	(i1i2i3cp2)p3p4m1m2m3/	dx
59	3 lower	entrance	D4	[-310]-[-320]	Mmys	miod	(i1i2i3cp2)p3p4m1m2m3/	sx
59	3 lower	entrance	D4	[-310]-[-320]	Paur		(i1i2i3cp2p3p4m1m2m3)CoAr/	dx
59	3 lower	entrance	D4	[-310]-[-320]	Mmys	miod	/(m1)m2m3/	dx
59	3 lower	entrance	D4	[-310]-[-320]	Bbar	miod	/(1/2m1)m2m3CoArAn	sx
14	3 lower	entrance	D4	[-320]-[-300]	Mnat	miod	/(i2i3cp2p3)p4m1m2m3/	dx
14	3 lower	entrance	D4	[-320]-[-300]	Paur	miod	(i1i2i3cp2p3p4)m1m2(m3)/	sx
14	3 lower	entrance	D4	[-320]-[-300]	Bbar		(i1i2i3cp3p4m1m2m3)Co/	dx
14	3 lower	entrance	D4	[-320]-[-300]	Chiroptera		/(m1m2m3)/	dx
P-20	3 lower	entrance	D4	[-320]-[-325]	Bbar	nyct	(i1i2i3cp3p4m1)m2m3/	dx
63	3 lower	entrance	D4	[-320]-[-330]	Bbar	nyct	/(i3cp3p4m1)m2m3/	sx
63	3 lower	entrance	D4	[-320]-[-330]	Paur		(i1i2i3cp2p3)p4(m1m2m3)/	dx
34	3 lower	entrance	D4	[-330]-[-340]	Mbec	miod	/(p4)m1m2/	sx
36	1a	central	D5	[-250]-[-260]	Paur	miod	(i1i2i3cp2p3p4m1)m2m3Co/	sx
36	1a	central	D5	[-250]-[-260]	Myotis/Plecotus	miod	/m2m3/	dx
36	1a	central	D5	[-250]-[-260]	Mbra	miod	(i1i2i3cp2p3)p4(m1m2(m3)Co	sx
36	1a	central	D5	[-250]-[-260]	Mbra	miod	/(p4m1)m2m3CoAr/	sx
32	1a	central	D6	[-250]-[-260]	Paur	miod	/(c)p2p3p4m1m2/	dx
32	1a	central	D6	[-250]-[-260]	Mdau	miod	(i1i2i3)cp2p3(p4m1)m2m3Ar/	dx
32	1a	central	D6	[-250]-[-260]	Mdau	miod	(i1i2i3)c(p2p3)p4m1m2(m3)/	sx
32	1a	central	D6	[-250]-[-260]	Bbar	nyct	(i1i2i3cp3p4m1m2)m3CoArAn	dx
32	1a	central	D6	[-250]-[-260]	Paur	miod	(i1i2i3cp2)p3p4m1m2m3/	sx
17	2	central	D6	[-250]-[-260]	Paus	miod	/(p4)m1m2m3CoArAn	sx
17	2	central	D6	[-250]-[-260]	Paur	miod	/p4(m1m2)m3	dx
17	2	central	D6	[-250]-[-260]	M cf. mys	miod	(i1i2i3cp2)p3(p4m1)m2m3/	sx
143	1a	central	E6	[-270]-[-280]	Mbec	miod	/m2m3/	sx
143	1a	central	E6	[-270]-[-280]	Mdau	miod	(i1i2i3cp2p3)p4(m1)m2(m3)/	sx
143	1a	central	E6	[-270]-[-280]	Paur/Paus	ROSTRUM	(I1I2I3CP3)P4(M1)M2(M3)/(I1I2I3CP3)P4M1M2(M3)/	sx/dx
129	1a	central	E6	[-260]-[-270]	Mdau	miod	(i1i2i3cp2)p3p4m1(1/2m2)m3/	sx
129	1a	central	E6	[-260]-[-270]	Mdau	miod	(i1i2i3cpp2p3)p4m1m2m3/	dx
129	1a	central	E6	[-260]-[-270]	Mbec	miod	/m1m2m3/	dx
129	1a	central	E6	[-260]-[-270]	Bbar	nyct	(i1i2i3cp3p4m1)m2(m3)/	dx
129	1a	central	E6	[-260]-[-270]	Mdau/bra/mys	miod	(i1i2i3cp2p3p4m1m2)m3/	sx
129	1a	central	E6	[-260]-[-270]	Mbec	miod	(i1i2i3cp2p3p4m1m2)m3/	dx
129	1a	central	E6	[-260]-[-270]	Mnat	ROSTRUM	/(CP2P3P41/2M1)M2M3/	SX
12	2	central	D6	[-260]-[-270]	Mbec	miod	/(cp2p3p)p4m1m2m3/	dx
12	2	central	D6	[-260]-[-270]	Paur	miod	(i1i2i3cp2p3)p4m1m2m3/	sx
12	2	central	D6	[-260]-[-270]	Myotis sp.	miod	(i1i2i3cp2p3p4m1)m2m3Ar/	sx
12	2	central	D6	[-260]-[-270]	Bbar	nyct	(i1i2i3cp3p4m1)m2m3CoArAn	sx
12	2	central	D6	[-260]-[-270]	Bbar	nyct	(i1i2i3cp3p4m1)m2m3/	dx
12	2	central	D6	[-260]-[-270]	Bbar	nyct	(i1i2i3cp3p4m1)m2m3CoArAn	sx
12	2	central	D6	[-260]-[-270]	Paur	miod	(i1i2i3cp2p3)p4m1m2m3CoArAn	sx
P-83	2	central	C6	[-250]-[-270]	Mnat	miod	/p4m1m2m3/	sx
P-83	2	central	C6	[-250]-[-270]	Bbar	nyct	(i1i2i3cp3)p4m1m2m3CoArAn	dx
27	2	central	D6	[-260]-[-270]	Paur	miod	(i1i2i3cp2p3p4)m1m2m3/	dx
27	2	central	D6	[-260]-[-270]	Myotis sp.	miod	/m2m3/	sx
27	2	central	D6	[-260]-[-270]	Bbar	nyct	(i1i2i3cp3p4m1)m2m3/	sx
27	2	central	D6	[-260]-[-270]	Mbec	miod	(i1i2i3cp2p3p4)m1m2m3/	sx
27	2	central	D6	[-260]-[-270]	Mmys	miod	(i1i2i3cp2p3p4m1m2)m3/	sx
27	2	central	D6	[-260]-[-270]	Mdau	miod	(i1i2i3cp2p3)p4m1m2/	sx
27	2	central	D6	[-260]-[-270]	Bbar		(i1i2i3cp3p4m1m2m3)CoArAn	sx
27	2	central	D6	[-260]-[-270]	Paur		(i1i2i3cp2p3)p4(m1m2m3)/	dx
Chi-05	2	central	E6	[-270]-[-280]	Mmyo	miod	(i1i2i3cp2p3p4m1)m2m3Ar/	dx
Chi-05	2	central	E6	[-270]-[-280]	Mdau	miod	(i1i2i3cp2p3)p4(m1)m2m3/	dx
Chi-05	2	central	E6	[-270]-[-280]	Mbec	miod	(i1i2i3cp2)p3p4m1m2m3/	sx
Chi-05	2	central	E6	[-270]-[-280]	Mbec	miod	/(cp2p3p4)m1m2m3/	dx
Chi-05	2	central	E6	[-270]-[-280]	Paur	miod	(i1i2i3cp2p3)p4m1m2m3CoAr/	dx
Chi-05	2	central	E6	[-270]-[-280]	Paur		(i1i2i3cp2p3p4m1m2m3)CoAr/	dx
Chi-05	2	central	E6	[-270]-[-280]	Mdau/bra/mys	miod	(i1i2i3cp2p3p4m1)m2m3/	dx
Chi-05	2	central	E6	[-270]-[-280]	Mbec	miod	(i1i2i3cp2p3p4m1m2)m3/	dx
Chi-05	2	central	E6	[-270]-[-280]	Paur/Paus	ROSTRUM	/(I2CP3)P4M1M2(M3)/(I1I2CP3)P4M1M2(M3)/	sx/dx
Chi-05	2	central	E6	[-270]-[-280]	Bbar	ROSTRUM	(I1I2C)P3(P4M1)M2M3/(I2CP3P4M1M3)M3/	sx/dx
Chi-05	2	central	E6	[-270]-[-280]	Mbec	miod	(i1i2i3cp2p3)p4m1m2m3CoArAn	dx
Chi-05	2	central	E6	[-270]-[-280]	Mdau	miod	(i1i2i3cp2p3)p4m1m2m3	sx
Chi-05	2	central	E6	[-270]-[-280]	Bbar	nyct	(i1i2i3cp3p4)m1m2m3/	dx
Chi-05	2	central	E6	[-270]-[-280]	Ppip/pyg	nyct	(i1i2i3cp3p4m1m2)m3/	sx
Chi-05	2	central	E6	[-270]-[-280]	Bbar	ROSTRUM	/(I2CP3P4)M1M2M3/(I1)I2CP3P4)M1M2M3/	sx/dx
Chi-05	2	central	E6	[-270]-[-280]	Paur	ROSTRUM	/(I2CP3)P4M1M2/(I1)I2CP3)P4M1M2M3/	sx/dx
15	2	central	D6	[-270]-[-280]	Myotis sp.		(i1i2i3cp2p3p4m1m2m3)/	dx
15	2	central	D6	[-270]-[-280]	Mnat	miod	/m2m3/	sx
15	2	central	D6	[-270]-[-280]	Mnat	miod	(i1i2i3cp2p3)p4m1m2m3/	dx
15	2	central	D6	[-270]-[-280]	Mbec	miod	(i1i2i3cp2)p3p4m1m2m3/	dx
15	2	central	D6	[-270]-[-280]	Paur	miod	(i1i2i3)cp2p3)p4m1m2(m3)CoArAn	sx
15	2	central	D6	[-270]-[-280]	Chiroptera	miod	(i1i2i3cp2)p3p4m1m2m3/	sx
15	2	central	D6	[-270]-[-280]	Bbar		(i1i2i3cp3)p4(m1m2m3)CoArAn	dx
18	2	central	D6	[-270]-[-280]	Mdau	miod	(i1i2i3cp2p3)p4m1m2m3/	dx
18	2	central	D6	[-270]-[-280]	Mbec	miod	(i1i2i3cp2p3p4)m1m2m3/	sx
18	2	central	D6	[-270]-[-280]	Mbec		(i1i2i3cp2p3p4m1m2m3)/	dx
18	2	central	D6	[-270]-[-280]	Paur	miod	/p4m1m2m3/	sx
18	2	central	D6	[-270]-[-280]	Paur	miod	/m2m3/	dx
18	2	central	D6	[-270]-[-280]	Paur	miod	(i1i2)i3(cp2p3)p4(m1)m2m3/	sx
18	2	central	D6	[-270]-[-280]	Paur	miod	(i1i2i3cp2p3)p4(m1m2)m3/	dx
18	2	central	D6	[-270]-[-280]	Mbra	miod	(i1i2i3cp2p3)p4(m1)m2m3CoArAn	sx
18	2	central	D6	[-270]-[-280]	Paur	miod	(i1i2i3c)p2p3p4m1m2m3CoArAn	dx
18	2	central	D6	[-270]-[-280]	Mbec	miod	(i1i2i3cp2p3p4)m1(m2)m3/	dx
18	2	central	D6	[-270]-[-280]	Paur	miod	(i1)i2i3cp2(p3)p4m1m2m3/	sx
P-72	2	central	C8	[-280]-[-290]	Bbar	nyct	(i1i2i3cp3)p4(m1)m2m3/	sx
P-72	2	central	C8	[-280]-[-290]	Myotis sp.		(i1i2i3cp2p3p4m1)/	dx
P-72	2	central	C8	[-280]-[-290]	Paur/Paus	miod	/(1/2m1)m2m3/	sx
Chi-06	2	central	E6	[-280]-[-290]	Mbec	miod	(i1i2i3cp2p3p4)m1m2m3/	dx
Chi-06	2	central	E6	[-280]-[-290]	Paur		(i1i2i3cp2p3p4m1m2m3)CoAr/	sx
Chi-06	2	central	E6	[-280]-[-290]	Mbec	miod	(i1i2i3cp2p3)p4m1m2m3/	dx
Chi-06	2	central	E6	[-280]-[-290]	Paur	miod	(i1i2i3cp2p3)p4m1m2m3/	dx
Chi-06	2	central	E6	[-280]-[-290]	Mdau/bra/mys	miod	(i1i2i3cp2)p3p4(m1)m1m2CoAr/	sx
Chi-06	2	central	E6	[-280]-[-290]	Mdau/bra/mys	miod	(i1i2i3cp2p3p4m1m2)m3/	sx
Chi-06	2	central	E6	[-280]-[-290]	Bbar	nyct	/m1m2m3/	dx
Chi-06	2	central	E6	[-280]-[-290]	Bbar	ROSTRUM	(I1I2CP3)P4M1M2(M3)/	dx
Chi-06	2	central	E6	[-280]-[-290]	Bbar	ROSTRUM	/(CP3)P4(M1)M2(M3)/	sx
53	4	central	D6	[-280]-[-290]	Eser	miod	i1i2i3cp3p4m1m2m3ArAn/	dx
53	4	central	D6	[-280]-[-290]	Mdau	miod	(i3cp2p3)p4m1m2m3Ar/	dx
53	4	central	D6	[-280]-[-290]	Paur	miod	(i1)i2(i3cp2p3)p4m1m2m3CoArAn	sx
53	4	central	D6	[-280]-[-290]	Paus	miod	(i1i2i3cp2p3p4)m1m2(m3)/	sx
53	4	central	D6	[-280]-[-290]	Bbar	nyct	(i1i2i3cp3p4m1)m2m3CoArAn	dx
53	4	central	D6	[-280]-[-290]	Mdau	miod	(i1i2i3cp2)p3p4(m1)m2m3/	sx
4	2	central	D5	[-290]-[-300]	Paur	miod	(i1i2i3cp2p3)p4m1/	dx
4	2	central	D5	[-290]-[-300]	Mbra	miod	(i1i2i3cp2p3)p4(m1)m2m3/	dx
4	2	central	D5	[-290]-[-300]	Mbec	miod	/m1m2m3/	sx
4	2	central	D5	[-290]-[-300]	Paur/Paus	miod	(i1i2i3cp2p3p4)m1m2m3/	sx
4	2	central	D5	[-290]-[-300]	Paur	miod	(i1i2i3cp2p3)p4(m1m2)m3/	sx
4	2	central	D5	[-290]-[-300]	Myotis sp.	miod	/(i3cp2p3p4)m1m2m3/	dx
4	2	central	D5	[-290]-[-300]	Mbec	miod	(i1i2i3cp2p3)p4m1m2m3/	dx
4	2	central	D5	[-290]-[-300]	Mbec	miod	(i1i2i3cp2p3p4m1)m2m3/	dx
4	2	central	D5	[-290]-[-300]	Mbec	miod	(i1i2i3cp2p3p4m1m2)m3/	dx
4	2	central	D5	[-290]-[-300]	Paur	miod	(i1i2i3cp2p3p4m1)m2(m3)/	dx
4	2	central	D5	[-290]-[-300]	Mbra	miod	(i1i2i3cp2p3)p4(m1)m2m3/	sx
4	2	central	D5	[-290]-[-300]	Paur	miod	(i1i2i3cp2p3)p4m1m2m3Ar/	sx
33	4	central	D5	[-300]-[-310]	Paur/Paus	miod	(i1i2i3cp2p3)p4m1m2m3Ar/	sx
33	4	central	D5	[-300]-[-310]	Paur	miod	/(i3cp2p3)p4m1m2m3/	dx
33	4	central	D5	[-300]-[-310]	Paur		(i1i2i3cp2p3p4m1m2m3)	sx
33	4	central	D5	[-300]-[-310]	Paur	miod	(i1i2i3cp2p3)p4m1m2m3Co/	dx
33	4	central	D5	[-300]-[-310]	Paur	miod	(i1i2i3cp2p3)p4m1m2m3/	sx
33	4	central	D5	[-300]-[-310]	Bbar	nyct	(i1i2i3cp3p4m1)m2(m3)/	dx
33	4	central	D5	[-300]-[-310]	Myotis sp.	miod	(i1i2i3cp2p3p4/m1)m2m3/	dx
3	4	central	D6	[-310]-[-320]	Paur	miod	(i1i2i3cp2p3)p4m1m2m3Ar/	sx
3	4	central	D6	[-310]-[-320]	Paur	miod	(i1i2i3cp2p3p4m1)m2m3CoArAn	sx
3	4	central	D6	[-310]-[-320]	Mbec	miod	(i1i2i3cp2p3)p4(m1)m2m3/	dx
3	4	central	D6	[-310]-[-320]	Myotis/Plecotus	miod	(i1i2i3cp2p3p4m1)m2m3/	dx
3	4	central	D6	[-310]-[-320]	Chiroptera		/(p4m1m2m3)/	sx
44	4	central	D6	[-320]-[-330]	Paur	miod	(i1i2i3cp2p3)p4m1m2m3Co/	dx
44	4	central	D6	[-320]-[-330]	Paur	miod	(i1i2i3cp2p3)p4m1m2m3Co/	dx
42	4	central	D5	[-320]-[-330]	Mbec	miod	(i1i2i3cp2p3p4)m1m2(m3)/	dx
42	4	central	D5	[-320]-[-330]	Paur	miod	/p4m1m2m3/	sx
42	4	central	D5	[-320]-[-330]	Myotis sp.		(i1i2i3cp2p3p4m1m2m3)/	sx
25	4	central	D6	[-320]-[-330]	Paur	miod	(i1i2i3cp2p3)p4m1m2/	dx
P-84	4	central	C6	[-270]-[-280]	Paur	miod	(i1i2i3cp2p3)p4m1m2m3/	dx
2	4	central	D6	[-290]-[-300]	Mbra	miod	(i1i2i3cp2p3)p4(m1m2)m3ArAn/	dx
2	4	central	D6	[-290]-[-300]	Mbec	miod	(i1i2i3cp2p3p4)m1m2m3/	sx
2	4	central	D6	[-290]-[-300]	Mbec	miod	(i1i2i3cp2p3p4)m1m2m3Ar/	sx
2	4	central	D6	[-290]-[-300]	Mbec	miod	/(i3cp2p3p4m1)m2m3/	dx
2	4	central	D6	[-290]-[-300]	Mbec	miod	(i1i2i3cp2p3p4)m1m2m3/	sx
2	4	central	D6	[-290]-[-300]	Myotis/Plecotus		(i1i2i3cp2p3p4m1m2m3)	sx
2	4	central	D6	[-290]-[-300]	Mbra	miod	/(p3)p4m1m2m3/	dx
P-75	4	central	C8	[-300]-[-310]	Paur	miod	(i1i2i3cp2p3p4m1m2)m3CoArAn	dx
P-75	4	central	C8	[-300]-[-310]	Bbar		(i1i2i3cp3p4m1m2m3)CoAr/	sx
P-74	4	central	C8	[-290]-[-300]	Eser		(i1i2i3cp3p4m1m2m3)/	dx
P-74	4	central	C8	[-290]-[-300]	Rhip	nyct		dx
P-77	4	central	C8	[-310]-[-320]	Paur		(i1i2i3cp2p3p4m1m2m3)Ar/	dx
60	4	central	D6	[-280]-[-290]	Mbec	miod	(i1i2i3cp2p3p4m1m2)m3/	sx
53	4	central	D6	[-280]-[-290]	Mdau	miod	(i1i2i3cp2p3)p4m1m2m3CoAr/	dx
53	4	central	D6	[-280]-[-290]	Chiroptera		/(i3cp3p4m1m2m3)/	sx
53	4	central	D6	[-280]-[-290]	Myotis/Plecotus	miod	/(i3cp2p3p4m1)m2m3/	sx
6	4	central	D6	[-300]-[-310]	Paur	miod	(i1i2i3cp2p3)p4(m1)m2m3Ar/	dx
Chi-07	4	central	D6	[-300]-[-310]	Mnat	miod	(i1i2i3cp2p3)p4m1m2m3/	dx
Chi-07	4	central	D6	[-300]-[-310]	Mnat	miod	(i1i2i3cp2p3)p4m1m2m3/	dx
Chi-07	4	central	D6	[-300]-[-310]	Myotis sp.	miod	(i1i2i3cp2p3p4m1)m2(m3)/	dx
Chi-07	4	central	D6	[-300]-[-310]	Paur		(i1i2i3cp2p3)p4(m1m2m3)/	dx
Chi-07	4	central	D6	[-300]-[-310]	Bbar	nyct	(i1i2i3cp3p4m1m2)m3/	sx
Chi-07	4	central	D6	[-300]-[-310]	Mnat	miod	/m1m2m3/	dx
Chi-07	4	central	D6	[-300]-[-310]	Mnat	miod	/p4m1m2m3/	dx
22	4	central	D6	[-290]-[-300]	Mbec	miod	(i1i2i3cp2p3p4m1m2)m3/	dx
Chi-08	4	central	D6	[-290]-[-300]	Chiroptera		(i1i2i3cp2p3p4m1m2m3)/	dx
Chi-08	4	central	D6	[-290]-[-300]	Mbec	miod	(i1i2i3cp2p3p4)m1m2m3	sx
Chi-08	4	central	D6	[-290]-[-300]	Mbec	miod	(i1i2i3cp2p3p4m1)m2m3/	dx
Chi-08	4	central	D6	[-290]-[-300]	Mbec	miod	(i1i2i3cp2p3)p4m1m2m3/	sx
Chi-08	4	central	D6	[-290]-[-300]	Paur	miod	(i1i2i3cp2p3)p4(m1)m2m3/	sx
24	4	central	D5	[-300]-[-310]	Bbar	nyct	(i1i2i3cp3p4m1)m2m3/	dx
Chi-09	4	central	D5	[-300]-[-310]	Mnat	miod	/(i2i3cp2p3)p4m1m2/	sx
Chi-09	4	central	D5	[-300]-[-310]	Paur		(i1i2i3cp2p3)p4(m1m2m3)CoAr/	sx
Chi-09	4	central	D5	[-300]-[-310]	Mnat	miod	(i1i2i3cp2)p3p4m1m2m3ArAn/	sx
Chi-09	4	central	D5	[-300]-[-310]	Mbec	miod	(i1i2i3cp2p3p4)m1(m2)m3/	sx
Chi-09	4	central	D5	[-300]-[-310]	Eser	miod	(i1i2i3cp3p4m1)m2m3CoAr/	sx
Chi-09	4	central	D5	[-300]-[-310]	Paur	miod	/(cp2p3)p4m1m2m3/	sx
Chi-09	4	central	D5	[-300]-[-310]	Paur	miod	/(p3)p4(m1)m2m3/	sx
Chi-09	4	central	D5	[-300]-[-310]	Bbar	nyct	(i1i2i3cpp3p4m1(m2m3)CoArAn	sx
Chi-09	4	central	D5	[-300]-[-310]	Bbar	nyct	(i1i2i3cp3p4m1)m2m3/	sx
127	4	central	E6	[-290]-[-300]	Paur	miod	(i1i2i3c)p2p3p4m1m2m3/	sx
127	4	central	E6	[-290]-[-300]	Bbar	nyct	/(p3p4m1)m2m3/	dx
127	4	central	E6	[-290]-[-300]	Mdau/bra/mys	miod	(i1i2i3cp2p3p4m1)m2m3CoAr/	dx
127	4	central	E6	[-290]-[-300]	Paur	miod	i1i2i3cp2p3p4m1m2m3/	dx
127	4	central	E6	[-290]-[-300]	Mdau/bra/mys	miod	(i1i2i3cp2)p3p4m1m2m3/	dx
127	4	central	E6	[-290]-[-300]	Bbar	miod	(i1i2i3cp3)p4(m1)m2m3/	sx
127	4	central	E6	[-290]-[-300]	Mdau	miod	(i1i2i3cp2p3)p4(m1)m2m3/	dx
127	4	central	E6	[-290]-[-300]	Mdau/bra/mys	miod	/m1m2m3/	sx
127	4	central	E6	[-290]-[-300]	Mbec	miod	(i1i2i3cp2p3p4)m1m2m3Ar/	sx
127	4	central	E6	[-290]-[-300]	Mnat	miod	/(m1)m2m3/	dx
127	4	central	E6	[-290]-[-300]	Eser	ROSTRUM	/P4(M1)M2M3/	sx
127	4	central	E6	[-290]-[-300]	Mnat	ROSTRUM	/(CP2P3)P4M1M2M3/	dx
Chi-11	4	central	E5	[-300]-[-310]	Mdau/bra/mys	miod	(i1i2i3cp2p3p4)m1m2m3/	sx
Chi-11	4	central	E5	[-300]-[-310]	Paur	miod	/(p2p3p4m1)m2(m3)Co/	dx
Chi-11	4	central	E5	[-300]-[-310]	Mbec	miod	(i1i2i3cp2p3p4m1m2)m3/	dx
Chi-11	4	central	E5	[-300]-[-310]	Paur/Paus	ROSTRUM	/(CP3)P4M1M2(M3)/	dx
Chi-11	4	central	E5	[-300]-[-310]	Paus	ROSTRUM	/(I2CP3)P4M1M2M3/	dx
Chi-11	4	central	E5	[-300]-[-310]	Mbec	miod	(i1i2i3cp2p3p4m1)m2m3/	sx
Chi-11	4	central	E5	[-300]-[-310]	Mdau	miod	(i1i2i3cpp2p3p4m1)m2m3/	sx
Chi-10	4	central	E4	[-300]-[-310]	Paur	miod	(i1i2i3cp2p3)p4m1m2m3/	sx
Chi-10	4	central	E4	[-300]-[-310]	Mbec	miod	(i1i2i3cp2p3p4)m1m2m3/	dx
Chi-10	4	central	E4	[-300]-[-310]	Mbec		(i1i2i3cp2p3p4m1m2m3)/	dx
Chi-10	4	central	E4	[-300]-[-310]	Mnat	miod	(i1i2i3cp2p3)p4m1/	sx
21	5	central	D6	[-330]-[-340]	Mbec	miod	(i1i2i3cp2p3p4m1)m2m3/	sx
110	5	central	E6	[-330]-[-340]	Bbar		(i1i2i3cp3p4m1m2m3)Co/	sx
109	5	central	E6	[-340]-[-350]	Bbar	nyct	(i1i2i3cp3p4m1)m2m3CoArAn	dx
106	5	central	E5	[-320]-[-330]	Mnat	miod	/m2m3/	sx
106	5	central	E5	[-320]-[-330]	Paur	miod	(i1i2i3cp2p3)p4m1m2/	dx
106	5	central	E5	[-320]-[-330]	Paur	miod	(i1i2i3cp2p3p4)m1m2(m3)/	sx
106	5	central	E5	[-320]-[-330]	Mnat	miod	/m2m3/	dx
112	5	central	E5	[-320]-[-330]	Chiroptera		(i1i2i3cp3p4m1m2m3)/	sx
Chi-13	5	central	E5	[-320]-[-330]	Chiroptera		(i1i2i3cp2p3p4m1m2m3)/	dx
Chi-13	5	central	E5	[-320]-[-330]	Chiroptera		/(m2m3)/	sx
152	5	central	E4	[-320]-[-330]	Mbec	miod	(i1i2i3cp2)p3p4m1m2m3/	sx
152	5	central	E4	[-320]-[-330]	Bbar	nyct	(i1i2i3cp3p4m1)m2(m3)Co/	dx
152	5	central	E4	[-320]-[-330]	Mnat	miod	(i1i2i3cp2p3p4m1m2)m3/	sx
152	5	central	E4	[-320]-[-330]	Chiroptera		(i1i2i3cp2p3p4m1m2m3)/	sx
152	5	central	E4	[-320]-[-330]	Chiroptera		(i1i2i3cp3p4m1m2m3)/	sx
P-46	5	central	E6	[-320]-[-325]	Mbec	miod	(i1i2i3cp2p3)p4m1m2/	sx
P-46	5	central	E6	[-320]-[-325]	Mnat	miod	/(i3cp2p3)p4m1m2m3/	sx
P-46	5	central	E6	[-320]-[-325]	Paur	miod	(i1i2i3cp2p3p4)m1m2m3/	dx
P-46	5	central	E6	[-320]-[-325]	Mnat	miod	/(p4)m1m2m3/	dx
P-46	5	central	E6	[-320]-[-325]	Paur	miod	(i1i2i3cp2p3)p4(m1)m2m3/	dx
P-46	5	central	E6	[-320]-[-325]	Paur/Paus	ROSTRUM	/(M1)M2/	sx
P-46	5	central	E6	[-320]-[-325]	Paur/Paus	ROSTRUM	/M2M3/	sx
117	5a	central	E5	[-300]-[-310]	Eser	miod	(i1i2i3cp3)p4(m1)m2m3/	sx
117	5a	central	E5	[-300]-[-310]	Paur	miod	(i1i2i3cp2p3)p4m1m2m3/	sx
115	5a	central	E5	[-300]-[-310]	Mbec	miod	/m1m2m3/	sx
115	5a	central	E5	[-300]-[-310]	Paur	miod	/(i3cp2p3)p4m1m2m3/	dx
115	5a	central	E5	[-300]-[-310]	Bbar	miod	/m1m2m3/	sx
64	5a	central	E6	[-300]-[-310]	Paur		(i1i2i3cp2p3p4m1m2m3)/	sx
64	5a	central	E6	[-300]-[-310]	Paur	miod	(i1i2i3cp2p3)p4(m1m2)m3/	dx
64	5a	central	E6	[-300]-[-310]	Paur	miod	(i1i2i3cp2p3)p4(m1)m2m3/	sx
64	5a	central	E6	[-300]-[-310]	Paur/Paus	miod	/m3/	sx
64	5a	central	E6	[-300]-[-310]	Eser	miod	(i1i2)i3cp3p4m1m2m3/	sx
113	5a	central	E5	[-300]-[-310]	Bbar		(i1i2i3cp3p4m1m2m3)CoArAn	sx
113	5a	central	E5	[-300]-[-310]	Mdau	miod	(i1i2i3cp2p3p4m1)m2m3/	sx
122	5a	central	E6	[-300]-[-310]	Mbec	miod	/(p2p3)p4m1m2m3/	sx
122	5a	central	E6	[-300]-[-310]	Mdau	miod	(i1i2i3cp2p3)p4m1m2m3/	sx
122	5a	central	E6	[-300]-[-310]	Paur	miod	(i1i2i3cp2p3)p4m1m2m3/	sx
122	5a	central	E6	[-300]-[-310]	Paur/Paus	miod	/(p2p3p4m1m2)m3/	dx
122	5a	central	E6	[-300]-[-310]	Paur/Paus	miod	/(m1)m2m3/	dx
120	5a	central	E6	[-315]-[320]	Chiroptera		(i1i2i3cp3p4m1m2m3)/	dx
120	5a	central	E6	[-315]-[-320]	Chiroptera		(i1i2i3cp2p3p4m1m2m3)/	dx
120	5a	central	E6	[-315]-[-320]	Paur		(i1i2i3cp2p3)p4(m1m2m3/	dx
120	5a	central	E6	[-315]-[-320]	Mbec	miod	(i1i2i3cp2p3p4m1)m2m3/	sx
120	5a	central	E6	[-315]-[-320]	Paur	miod	(i1i2i3cp2p3)p4(m1)m2(m3)/	dx
120	5a	central	E6	[-315]-[-320]	Paur	miod	(i1i2i3cp2p3)p4m1m2m3/	sx
120	5a	central	E6	[-315]-[-320]	Mnat	miod	/m1m2m3/	sx
120	5a	central	E6	[-315]-[-320]	Bbar	nyct	(i1i2i3cp3p4m1)m2m3/	dx
120	5a	central	E6	[-315]-[-320]	Mbra	miod	/(p2p3)p4(m1)m2m3/	sx
120	5a	central	E6	[-315]-[-320]	Paur	miod	(i1i2i3cp2p3p4m1m2)m3/	sx
120	5a	central	E6	[-315]-[-320]	Mbec	miod	/(p4)m1m2m3/	sx
121	5a	central	E6	[-320]-[-330]	Mnat	miod	/m1m2m3/	dx
121	5a	central	E6	[-320]-[-330]	Mbec	miod	/m1m2m3/	sx
121	5a	central	E6	[-320]-[-330]	Chiroptera		(i1i2i3cp3p4m1m2m3)/	dx
119	5a	central	E6	[-300]-[-310]	Paur	miod	(i1i2i3cp2p3p4m1m2)m3CoAr/	sx
119	5a	central	E6	[-300]-[-310]	Bbar	nyct	(i1i2i3cp3p4)m1m2m3/	dx
119	5a	central	E6	[-300]-[-310]	Paur	miod	(i1i2i3cp2p3p4m1m2)m3/	sx
119	5a	central	E6	[-300]-[-310]	Chiroptera		(i1i2i3cp3p4m1m2m3)/	sx
119	5a	central	E6	[-300]-[-310]	Paus	miod	/(m1)m2m3/	dx
119	5a	central	E6	[-300]-[-310]	Chiroptera	ROSTRUM		4
65	5a	central	E6	[-300]-[-310]	Bbar	nyct	(i1i2i3cp3p4m1)m2m3/	sx
65	5a	central	E6	[-300]-[-310]	Bbar	nyct	/m3/	dx
65	5a	central	E6	[-300]-[-310]	Myotis sp.	miod	(i1i2i3cp2p3p4m1m2)m3/	sx
65	5a	central	E6	[-300]-[-310]	Mbec	miod	(i1i2i3cp2p3p4)m1m2m3/	sx
65	5a	central	E6	[-300]-[-310]	Chiroptera		(i1i2i3cp3p4m1m2m3)/	dx
65	5a	central	E6	[-300]-[-310]	Paur	miod	(i1i2i3cp2p3p4m1m2)m3CoAr/	sx
65	5a	central	E6	[-300]-[-310]	Mbec	miod	/(p4m1)m2m3/	dx
65	5a	central	E6	[-300]-[-310]	Mdau/bra/mys	miod	(i1i2i3cp2p3)p4(m1)m2m3CoArAn	sx
65	5a	central	E6	[-300]-[-310]	Mdau/bra/mys	miod	(i1i2i3cp2p3)p4m1m2/	dx
65	5a	central	E6	[-300]-[-310]	Mdau	miod	(i1i2i3cp2p3)p4(m1)m2m3	sx
65	5a	central	E6	[-300]-[-310]	Myotis sp.	miod	(i1i2i3cp2p3p4)m1m2(m3)/	dx
118	5a	central	E5	[-300]-[-310]	Chiroptera	ROSTRUM		1
116	5a	central	E5	[-300]-[-310]	Bbar	nyct	(i1i2i3)cp3p4(m1)m2(m3)/	dx
116	5a	central	E5	[-300]-[-310]	Bbar	nyct	/m2(m3)CoAr/	sx
116	5a	central	E5	[-300]-[-310]	Chiroptera	miod	/m3/	dx
116	5a	central	E5	[-300]-[-310]	Myotis sp.		(i1i2i3cp2p3p4m1m2m3)/	dx
116	5a	central	E5	[-310]-[-315]	Chiroptera	ROSTRUM		1
114	5a	central	E5	[-315]-[-320]	Paur		(i1i2i3cp2p3p4m1m2m3)CoAn/	sx
Chi-12	5a	central	E5	[-315]-[-320]	Bbar	nyct	(i1i2i3cp3p4m1m2)m3Ar/	dx
Chi-12	5a	central	E5	[-315]-[-320]	Mdau/bra/mys	miod	(i1i2i3cp2p3p4m1m2)m3CoArAn	dx
Chi-12	5a	central	E5	[-315]-[-320]	Bbar		(i1i2i3cp3p4m1m2m3)Co/	sx
Chi-12	5a	central	E5	[-315]-[-320]	Paur	miod	(i1i2i3cp2p3)p4(m1)m2(1/2m3)/	dx
130	5a	central	E6	[-310]-[-315]	Paur	miod	(i1i2i3cp2p3)p4m1m2/	dx
130	5a	central	E6	[-310]-[-315]	Mdau/bra/mys	miod	(i1i2i3cp2p3p4m1)m2m3/	dx
130	5a	central	E6	[-310]-[-315]	Mnat	miod	(i1i2i3cp2p3p4m1m2)m3/	dx
130	5a	central	E6	[-310]-[-315]	Bbar	nyct	(i1i2i3cp3p4m1)m2(m3)Co/	sx
130	5a	central	E6	[-310]-[-315]	Paur		(i1i2i3cp2p3)p4(m1m2m3)/	sx
130	5a	central	E6	[-310]-[-315]	Chiroptera		(i1i2i3cp2p3p4m1)/	dx
130	5a	central	E6	[-310]-[-315]	Bbar	nyct	(i1i2i3cp3)p4(m1)M2m3Co/	sx
P-39	5a	central	E6	[-300]-[-310]	Mnat	miod	(i1i2i3cp2)p3p4m1m2m3/	sx
P-39	5a	central	E6	[-300]-[-310]	Paur	miod	(i1i2i3cp2p3)p4m1m2m3Co/	dx
P-39	5a	central	E6	[-300]-[-310]	Paur	miod	(i1i2i3cp2p3)p4m1m2(m3)/	dx
P-39	5a	central	E6	[-300]-[-310]	Paur	miod	(i1i2i3cp2p3)p4(m1)m2m3/	sx
P-39	5a	central	E6	[-300]-[-310]	Mbra	miod	(i1i2i3cp2p3)p4(m1)m2m3/	sx
P-39	5a	central	E6	[-300]-[-310]	Paur	miod	(i1i2i3cp2p3)p4(m1)m2(m3)Co/	dx
P-39	5a	central	E6	[-300]-[-310]	Bbar	nyct	(i1i2i3cp3p4m1)m2m3/	sx
P-39	5a	central	E6	[-300]-[-310]	Bbar	nyct	/m2m3/	sx
P-39	5a	central	E6	[-300]-[-310]	Bbar	nyct	/m2(m3)/	sx
P-39	5a	central	E6	[-300]-[-310]	Bbar	nyct	m3	dx
P-39	5a	central	E6	[-300]-[-310]	Mbec	ROSTRUM	(I1I2CP2P3)P4M1M2M3/	dx
P-44	5a	central	E6	[-315]-[-320]	Mbec	miod	/(p4)m1m2m3/	dx
P-44	5a	central	E6	[-315]-[-320]	Paur/Paus	miod	(i1i2i3cp2p3)p4m1m2m3Co/	sx
P-44	5a	central	E6	[-315]-[-320]	Paur	miod	/(i3cp2p3)p4m1m2m3/	sx
P-41	5a	central	D6/E6	[-310]-[-315]	Mnat	miod	(i1i2i3cp2p3)p4m1m2m3/	sx
101	6	central	E6	[-340]-[-350]	Myotis sp.	miod	(i1i2i3)cp2p3(p4)m1/	dx
Chi-14	6	central	E6	[-300]-[-310]	Mdau	miod	(i1i2i3cp2p3)p4m1m2m3/	sx
Chi-14	6	central	E6	[-300]-[-310]	Bbar	nyct	(i1i2i3cp2p3m1)m2(m3)Co/	dx
Chi-14	6	central	E6	[-300]-[-310]	Paur	miod	(i1i2i3cp2p3)p4m1m2m3/	dx
Chi-14	6	central	E6	[-300]-[-310]	Paur/Paus	miod	(i1i2i3cp2p3p4m1m2)m3/	dx
Chi-14	6	central	E6	[-300]-[-310]	Mdau/bra/mys	miod	(i1i2i3cp2p3m1)m2m3/	dx
Chi-14	6	central	E6	[-300]-[-310]	Bbar	nyct	(i1i2i3cp3p4m1)m2m3CoArAn	sx
Chi-14	6	central	E6	[-300]-[-310]	Paur	miod	(i1i2i3cp2p3p4m1)m2m3/	dx
Chi-14	6	central	E6	[-300]-[-310]	Paur	miod	/(p3p4)m1m2(m3)/	dx
Chi-14	6	central	E6	[-300]-[-310]	Mbec	ROSTRUM	/CP2P3)P4M1M2M3/	dx

## Sheet: NISP MNI
	layer	Bbar		Eser		M cf. mys		Mbec		Mbra		Mdas		Mdau		Mdau/bra/mys		Mema		Mmyo		Mmys		Mnat		Myotis sp.		Myotis/Plecotus		Paur		Paus		Paur/aus		Ppip/Bbar		Ppip/pyg		Rhip		indet.
		NISP	MNI	NISP	MNI	NISP	MNI	NISP	MNI	NISP	MNI	NISP	MNI	NISP	MNI	NISP	MNI	NISP	MNI	NISP	MNI	NISP	MNI	NISP	MNI	NISP	MNI	NISP	MNI	NISP	MNI	NISP	MNI	NISP	MNI	NISP	MNI	NISP	MNI	NISP	MNI	NISP	MNI
	Entrance zone
	1	2	2					3	2			1	1	3	2			1	1			1	1	2	2	2	2			5	3	1	1	2	2							1	1
	3upper	2	2	2	1			4	2			1	1	3	3											1	1	1	1	4	4			1	1							4	4
	3lower	4	3	1	1			3	2			1	1	1	1							2	1	1	1	1	1			3	2					1	1					1	1
	3a																											1	1	2	1
	Central zone
	1a	2	2					3	2	2	2			5	3	1	1							1	1			1	1	3	2			1	1
	2	14	6			1	1	16	12	3	2			4	2	3	2			1	1	1	1	3	2	5	3			21	11	1	1	3	2			1	1			4	3
	4	9	5	4	2			17	9	2	2			5	3	4	2							9	5	3	2	3	2	24	12	2	1	2	1					1	1	3	2
	5a	15	10	2	2			8	6	2	2			3	3	4	3							4	2	3	2			22	13	1	1	3	2							12	7
	5	3	2					2	2															3	2					4	3											6	4
	6	2	1					1	1					1	1	1	1									1	1			3	3			1	1

## Sheet: cluster analysis
	Entrance zone				Central zone
taxon	1	3upper	3lower	3a	1a	2	4	5a	5	6
Bbar	2	2	3	0	2	6	5	10	2	1
Eser	0	1	1	0	0	0	2	2	0	0
Mbec	2	2	2	0	2	12	9	6	2	1
Mbra	0	0	0	0	2	2	2	2	0	0
Mdas	1	1	1	0	0	0	0	0	0	0
Mdau	2	3	1	0	3	2	3	3	0	1
Mema	1	0	0	0	0	0	0	0	0	0
Mmyo	0	0	0	0	0	1	0	0	0	0
Mmys	1	0	1	0	0	1	0	0	0	0
Mnat	2	0	1	0	1	2	5	2	2	0
Paur	3	4	2	1	2	11	12	13	3	3
Paus	1	0	0	0	0	1	1	1	0	0
Rhip	0	0	0	0	0	0	1	0	0	0
				red - layers excluded from statistics due to low number of individuals

## Sheet: Diversity
	Entrance zone				Central zone								Entrance zone												Central zone
taxon	1	3upper	3lower	3a	1a	2	4	5a	5	6			1	Lower	Upper	3upper	Lower	Upper	3lower	Lower	Upper	3a	Lower	Upper	1a	Lower	Upper	2	Lower	Upper	4	Lower	Upper	5a	Lower	Upper	5	Lower	Upper	6	Lower	Upper
Bbar	2	2	3	0	2	6	5	10	2	1		Taxa_S	9	4	8	6	4	8	8	4	8	1	1	1	6	4	8	9	7	11	9	6	11	8	6	11	4	3	7	4	2	6
Eser	0	1	1	0	0	0	2	2	0	0		Individuals	15	15	15	13	13	13	12	12	12	1	1	1	12	12	12	38	38	38	40	40	40	39	39	39	9	9	9	6	6	6
Mbec	2	2	2	0	2	12	9	6	2	1		Dominance_D	0.1289	0.1467	0.3511	0.2071	0.1598	0.3846	0.1528	0.1528	0.4028	1	1	1	0.1806	0.1528	0.4167	0.2188	0.1482	0.2729	0.1837	0.1487	0.2688	0.215	0.1492	0.2728	0.2593	0.1605	0.4321	0.3333	0.1667	0.5556
Mbra	0	0	0	0	2	2	2	2	0	0		Simpson_1-D	0.8711	0.6489	0.8533	0.7929	0.6154	0.8402	0.8472	0.5972	0.8472	0	0	0	0.8194	0.5833	0.8472	0.7812	0.7271	0.8518	0.8163	0.73	0.8513	0.785	0.7272	0.8508	0.7407	0.5679	0.8395	0.6667	0.4444	0.8333
Mdas	1	1	1	0	0	0	0	0	0	0		Shannon_H	2.119	1.205	1.991	1.672	1.157	1.951	1.979	1.075	1.979	0	0	0	1.748	1.075	1.979	1.766	1.554	2.063	1.895	1.553	2.085	1.751	1.512	2.072	1.369	0.9369	1.889	1.242	0.6365	1.792
Mdau	2	3	1	0	3	2	3	3	0	1		Evenness_e^H/S	0.9244	0.6937	0.9465	0.8868	0.7301	0.9476	0.9046	0.6872	0.9621	1	1	1	0.9573	0.6999	0.9573	0.65	0.6025	0.8555	0.7391	0.5943	0.8437	0.7203	0.6048	0.854	0.9828	0.7361	0.9828	0.866	0.7937	1
Mema	1	0	0	0	0	0	0	0	0	0		Brillouin	1.556	0.9411	1.482	1.246	0.8657	1.406	1.401	0.8099	1.401	0	0	0	1.285	0.8059	1.401	1.495	1.339	1.74	1.619	1.339	1.763	1.501	1.31	1.755	0.9923	0.6914	1.268	0.7979	0.4513	1.097
Mmyo	0	0	0	0	0	1	0	0	0	0		Menhinick	2.324	1.033	2.066	1.664	1.109	2.219	2.309	1.155	2.309	1	1	1	1.732	1.155	2.309	1.46	1.136	1.784	1.423	0.9487	1.739	1.281	0.9608	1.761	1.333	1	2.333	1.633	0.8165	2.449
Mmys	1	0	1	0	0	1	0	0	0	0		Margalef	2.954	1.108	2.585	1.949	1.17	2.729	2.817	1.207	2.817	0	0	0	2.012	1.207	2.817	2.199	1.649	2.749	2.169	1.355	2.711	1.911	1.365	2.73	1.365	0.9102	2.731	1.674	0.5581	2.791
Mnat	2	0	1	0	1	2	5	2	2	0		Equitability_J	0.9642	0.7893	0.9642	0.9329	0.7867	0.9724	0.9518	0.7669	0.9796	0	0	0	0.9757	0.7669	0.9757	0.8039	0.7658	0.9213	0.8624	0.7627	0.9183	0.8422	0.7652	0.9208	0.9875	0.8097	0.9875	0.8962	0.7897	1
Paur	3	4	2	1	2	11	12	13	3	3		Fisher_alpha	9.5	1.785	6.966	4.322	1.974	8.855	10.49	2.101	10.49	0	0	0	4.775	2.101	10.49	3.725	2.52	5.192	3.613	1.958	5.011	3.049	1.98	5.099	2.759	1.576	14.49	5.245	0	14.12
Paus	1	0	0	0	0	1	1	1	0	0		Berger-Parker	0.2	0.2	0.5333	0.3077	0.2308	0.5385	0.25	0.25	0.5833	1	1	1	0.25	0.25	0.5833	0.3158	0.2105	0.4474	0.3	0.225	0.425	0.3333	0.2308	0.4359	0.3333	0.2222	0.5556	0.5	0.1667	0.6667
Rhip	0	0	0	0	0	0	1	0	0	0		Chao-1	10.2	4	17	6.333	4	17	11.33	4	17	1	1	1	6	4	17	9.75	7	18.5	9.333	7	20	8	6	20	4	3	16	7	2	21
