# Supplementary material for: Shelter in Smoleń III – A unique example of stratified Holocene clastic cave sediments in Central Europe, a lithostratigraphic stratotype and a record of regional paleoecology
Source: PLoS One. 2020 Feb 6;15(2):e0228546. doi: 10.1371/journal.pone.0228546 (PMC7004378; doi:10.1371/journal.pone.0228546)
Supplement: S5 File — (XLSX) [file pone.0228546.s005.xlsx]

## Sheet: archeo
inv. no.	layer	depth [cm]	square	zone	object	quantity	Radiocarbon date
W-17	A	[-253]	D6	central	pottery shard	2
W-20	1a	[-258]	D5	central/entrance	metal key fregment	1
W-21	1a	[-260]	D5	central/entrance	metal key fregment	1
W-23	2	[-258]	D6	central	pottery shard	1
W-24	2	[-260]	D6	central	pottery shard	1
W-28	A	[-260]	D5	central/entrance	pottery shard	1
W-29	2	[-260]	D6	central	pottery shard	1
W-36	2	[-269]	D6	central	pottery shard	1
W-43	A	[-258]	D5	central/entrance	pottery shard	2
W-52	surface	[-251]	E6	central	pottery shard	1
W-76	A	[-264]	E6	central	pottery shard	1
W-77	A	[-264]	E6	central	pottery shard	1
W-78	A	[-265]	E6	central	pottery shard	1
W-79	A	[-264]	E6	central	pottery shard	1
W-85	A	[-268]	E6	central	pottery shard	1
W-86	A	[-270]	E6	central	pottery shard	1
W-87	A	[-270]	E6	central	pottery shard	1
W-88	A	[-268]	E5/E6	central/entrance	pottery shard	1
W-89	A	[-264]	D5/E5	central/entrance	pottery shard	1
W-90	A	[-264]	E5	central/entrance	pottery shard	1
W-91	A	[-262]	E6	central	pottery shard	1
W-94	A	[-268]	E5	central/entrance	pottery shard	1
W-99	A	[-270]	E6	central	pottery shard	1
W-101	A	[-270]	E6	central	pottery shard	1
W-102	A	[-270]	E6	central	pottery shard	1
W-103	A	[-270]	E6	central	pottery shard	1
W-113	2	[-269]	E6	central	pottery shard	1
W-120	2	[-270]	E6	central	pottery shard	1
W-129	2	[-268]	E6	central	pottery shard	1
W-143	2	[-271]	E6	central	pottery shard	1
W-151	2	[-277]	E6	central	pottery shard	1
W-159	2	[-278]	E6	central	pottery shard	1
W-160	2	[-273]	E6	central	pottery shard	1
W-163	2	[-278]	E6	central	pottery shard	1
W-164	2	[-279]	E6	central	pottery shard	1
W-169	A	[-278]	E6	central	pottery shard	1
W-179	2	[-283]	E6	central	pottery shard	1
W-188	2	[-280]	D6	central	pottery shard	1
W-196	2	[-284]	E6	central	pottery shard	1
W-198	2	[-287]	E6	central	pottery shard	1
W-211	2/4	[-285]	E6	central	pottery shard	1
W-212	2/4	[-285]	E6	central	pottery shard	1
W-213	2/4	[-284]	E6	central	pottery shard	1
W-215	2/4	[-283]	E6	central	pottery shard	1
W-251	2/4	[-296]	E6	central	pottery shard	1
W-359	1a	[-270]	F7	central	pottery shard	1
W-382	1a	[-270]	F7	central	pottery shard	1	Poz-56208
W-386	1a	[-270]	F7	central	pottery shard	1
W-418	A	[-284]	F7	central	pottery shard	1
W-420	A	[-282]	F7	central	pottery shard	1
W-423	A	[-283]	F7	central	pottery shard	1
W-435	A	[-288]	F6	central	pottery shard	1
W-441	A	[-290]	F7	central	pottery shard	1
W-443	1a	[-290]	C9	rear	pottery shard	1
W-457	A	[-293]	F7	central	pottery shard	1
W-474	A	[-290]	F7	central	pottery shard	1
W-491	A	[-300]	F7	central	pottery shard	1
W-492	A	[-299]	F7	central	pottery shard	1

## Sheet: archeozoo
inv. no.	layer	depth [cm]	square	zone	object	quantity	Radiocarbon date
W-37	A	[-270]-[-280]	D5	central/entrance	Canis familiaris - tooth	1
W-50	surface	[-251]	E6	central	Canis familiaris - mandible with cut marks	1
W-92	A	[-264]	E5/E6	central	Canis familiaris - mandible	1	Poz-53308
W-93	A	[-264]	E5	central/entrance	Felis silvestris - mandible with cut marks	1	Poz-53300
W-239	2/4	[-294]-[-300]	E6	central	Canis familiaris - cranium with cut marks	1	Poz-56206
W-241	2/4	[-297]	E6	central	Canis familiaris - tooth	1
W-247	2/4	[-298]	E6	central	Canis familiaris - tooth	1

## Sheet: anthropo
inv. no.	layer	depth [cm]	square	zone	object	quantity	Radiocarbon date
W-1	1	[-233]	D5	central/entrance	H. sapiens - vertebra	1	Poz-56204
W-18	1	[-257]	D4	entrance	H. sapiens - rib	1
W-65	1a	[-261]	E6	central	H. sapiens - vertebra	1
W-69	1a	[-255]	E6	central	H. sapiens - rib	1	Poz-53301
W-70	1a	[-260]	E6	central	H. sapiens - vertebra	1
W-110	2	[-270]	E6	central	H. sapiens - tooth	1
W-124	2	[-265]	E6	central	H. sapiens - vertebra	1
W-152	2	[-281]	E6	central	H. sapiens - tooth	1
W-153	2	[-278]	E6	central	H. sapiens - tooth	1
W-174	A	[-275]	E6	central	H. sapiens - rib	1
W-207	1a	[-289]	E6	central	H. sapiens - cranium fragment	1
W-238	2/4	[-298]	E6	central	H. sapiens - cranium fragment	1
W-242	2/4	[-295]	E6	central	H. sapiens - cranium fragment	1
W-268	A/4	[-300][-310]	E6	central	H. sapiens - tooth	1
W-300	dump	?	?	?	H. sapiens - sternum	1
M-98	A	[-300][-310]	E6	central	H. sapiens - vertebra	1	Poz-56205
